# Supplementary material for: Comparison of culture and culture-free methods for comprehensive identification of mycobacteria: a single-center prospective study
Source: J Clin Microbiol. 2026 Feb 27;64(4):e01128-25. doi: 10.1128/jcm.01128-25 (PMC13059708; doi:10.1128/jcm.01128-25)
Supplement: Table S1 — List of the 184 conserved loci. [file jcm.01128-25-s0001.xlsx]

## Sheet: mlst_loci
Tabe S1. List of the 184 conserved loci used in target capture sequencing and cgMLST
	mlst_tag	blast_tag	locus_tag	product	method	source	category
1	Locus_0001		rpsA	30S ribosomal protein S1	product	cds	RP
2	Locus_0002		rpsB	30S ribosomal protein S2	product	cds	RP
3	Locus_0003		rpsC	30S ribosomal protein S3	product	cds	RP
4	Locus_0004		rpsD	30S ribosomal protein S4	product	cds	RP
5	Locus_0005		rpsE	30S ribosomal protein S5	product	cds	RP
6	Locus_0006		rpsF	30S ribosomal protein S6	product	cds	RP
7	Locus_0007		rpsG	30S ribosomal protein S7	product	cds	RP
8	Locus_0008		rpsH	30S ribosomal protein S8	product	cds	RP
9	Locus_0009		rpsI	30S ribosomal protein S9	product	cds	RP
10	Locus_0010		rpsJ	30S ribosomal protein S10	product	cds	RP
11	Locus_0011		rpsK	30S ribosomal protein S11	product	cds	RP
12	Locus_0012		rpsL	30S ribosomal protein S12	product	cds	RP
13	Locus_0013		rpsM	30S ribosomal protein S13	product	cds	RP
14	Locus_0014		rpsN	30S ribosomal protein S14	product	cds	RP
15	Locus_0015		rpsO	30S ribosomal protein S15	product	cds	RP
16	Locus_0016		rpsP	30S ribosomal protein S16	product	cds	RP
17	Locus_0017		rpsQ	30S ribosomal protein S17	product	cds	RP
18	Locus_0018		rpsR	30S ribosomal protein S18	product	cds	RP
19	Locus_0019		rpsS	30S ribosomal protein S19	product	cds	RP
20	Locus_0020		rpsT	30S ribosomal protein S20	product	cds	RP
21	Locus_0021		rpsU	30S ribosomal protein S21	product	cds	RP
22	Locus_0022		rplA	50S ribosomal protein L1	product	cds	RP
23	Locus_0023		rplB	50S ribosomal protein L2	product	cds	RP
24	Locus_0024		rplC	50S ribosomal protein L3	product	cds	RP
25	Locus_0025		rplD	50S ribosomal protein L4	product	cds	RP
26	Locus_0026		rplE	50S ribosomal protein L5	product	cds	RP
27	Locus_0027		rplF	50S ribosomal protein L6	product	cds	RP
28	Locus_0028		rplL	50S ribosomal protein L7/L12	product	cds	RP
29	Locus_0029		rplI	50S ribosomal protein L9	product	cds	RP
30	Locus_0030		rplJ	50S ribosomal protein L10	product	cds	RP
31	Locus_0031		rplK	50S ribosomal protein L11	product	cds	RP
32	Locus_0032		rplM	50S ribosomal protein L13	product	cds	RP
33	Locus_0033		rplN	50S ribosomal protein L14	product	cds	RP
34	Locus_0034		rplO	50S ribosomal protein L15	product	cds	RP
35	Locus_0035		rplP	50S ribosomal protein L16	product	cds	RP
36	Locus_0036		rplQ	50S ribosomal protein L17	product	cds	RP
37	Locus_0037		rplR	50S ribosomal protein L18	product	cds	RP
38	Locus_0038		rplS	50S ribosomal protein L19	product	cds	RP
39	Locus_0039		rplT	50S ribosomal protein L20	product	cds	RP
40	Locus_0040		rplU	50S ribosomal protein L21	product	cds	RP
41	Locus_0041		rplV	50S ribosomal protein L22	product	cds	RP
42	Locus_0042		rplW	50S ribosomal protein L23	product	cds	RP
43	Locus_0043		rplX	50S ribosomal protein L24	product	cds	RP
44	Locus_0044		rpmA	50S ribosomal protein L27	product	cds	RP
45	Locus_0045		rpmB	50S ribosomal protein L28	product	cds	RP
46	Locus_0046		rpmC	50S ribosomal protein L29	product	cds	RP
47	Locus_0047		rpmD	50S ribosomal protein L30	product	cds	RP
48	Locus_0048		rpmE	50S ribosomal protein L31	product	cds	RP
49	Locus_0049		rpmF	50S ribosomal protein L32	product	cds	RP
50	Locus_0050		rpmG	50S ribosomal protein L33	product	cds	RP
51	Locus_0051		rpmH	50S ribosomal protein L34	product	cds	RP
52	Locus_0052		rpmI	50S ribosomal protein L35	product	cds	RP
53	Locus_0053		rpmJ	50S ribosomal protein L36	product	cds	RP
54	Locus_0079	NP_214954.1_445	Rv0440	hsp65	blast	cds	hsp65
55	Locus_0086	NP_215181.1_674	Rv0667	rpoB	blast	cds	AMR
56	Locus_0054		rrs	16S ribosomal RNA	product	rna	AMR
57	Locus_0055		rrl	23S ribosomal RNA	product	rna	AMR
58	Locus_0056	NP_214519.2_5	Rv0005	gyrB	blast	cds	AMR
59	Locus_0057	NP_214520.1_6	Rv0006	gyrA	blast	cds	AMR
60	Locus_0094	NP_216000.1_1483	Rv1484	inhA	blast	cds	AMR
61	Locus_0095	NP_216210.1_1692	Rv1694	tlyA	blast	cds	AMR
62	Locus_0111	NP_216424.1_1898	Rv1908c	katG	blast	cds	AMR
63	Locus_0118	NP_216504.1_1980	Rv1988	erm	blast	cds	AMR
64	Locus_0119	NP_216559.1_2033	Rv2043c	pncA	blast	cds	AMR
65	Locus_0123	NP_216932.2_2405	Rv2416c	eis	blast	cds	AMR
66	Locus_0150	NP_218312.1_3777	Rv3795	embB	blast	cds	AMR
67	Locus_0146	NP_218131.1_3597	Rv3614c		blast	cds	ESX-1 (T7SS)
68	Locus_0147	NP_218132.1_3598	Rv3615c		blast	cds	ESX-1 (T7SS)
69	Locus_0148	NP_218133.1_3599	Rv3616c		blast	cds	ESX-1 (T7SS)
70	Locus_0152	NP_218366.1_3831	Rv3849		blast	cds	ESX-1 (T7SS)
71	Locus_0153	NP_218379.1_3844	Rv3862c		blast	cds	ESX-1 (T7SS)
72	Locus_0154	NP_218381.1_3846	Rv3864		blast	cds	ESX-1 (T7SS)
73	Locus_0155	NP_218382.1_3847	Rv3865		blast	cds	ESX-1 (T7SS)
74	Locus_0156	NP_218383.1_3848	Rv3866		blast	cds	ESX-1 (T7SS)
75	Locus_0157	NP_218384.1_3849	Rv3867		blast	cds	ESX-1 (T7SS)
76	Locus_0158	NP_218385.1_3850	Rv3868		blast	cds	ESX-1 (T7SS)
77	Locus_0159	NP_218386.1_3851	Rv3869		blast	cds	ESX-1 (T7SS)
78	Locus_0160	NP_218387.1_3852	Rv3870		blast	cds	ESX-1 (T7SS)
79	Locus_0161	NP_218388.1_3853	Rv3871		blast	cds	ESX-1 (T7SS)
80	Locus_0162	YP_178021.1_3854	Rv3872		blast	cds	ESX-1 (T7SS)
81	Locus_0163	YP_178022.1_3855	Rv3873		blast	cds	ESX-1 (T7SS)
82	Locus_0164	NP_218391.1_3856	Rv3874		blast	cds	ESX-1 (T7SS)
83	Locus_0165	YP_178023.1_3857	Rv3875		blast	cds	ESX-1 (T7SS)
84	Locus_0166	NP_218393.1_3858	Rv3876		blast	cds	ESX-1 (T7SS)
85	Locus_0167	NP_218394.1_3859	Rv3877		blast	cds	ESX-1 (T7SS)
86	Locus_0168	NP_218395.1_3860	Rv3878		blast	cds	ESX-1 (T7SS)
87	Locus_0169	NP_218396.1_3861	Rv3879c		blast	cds	ESX-1 (T7SS)
88	Locus_0170	NP_218397.1_3862	Rv3880c		blast	cds	ESX-1 (T7SS)
89	Locus_0171	NP_218398.1_3863	Rv3881c		blast	cds	ESX-1 (T7SS)
90	Locus_0172	NP_218399.1_3864	Rv3882c		blast	cds	ESX-1 (T7SS)
91	Locus_0173	NP_218400.1_3865	Rv3883c		blast	cds	ESX-1 (T7SS)
92	Locus_0174	NP_218401.1_3866	Rv3884c		blast	cds	ESX-2 (T7SS)
93	Locus_0175	NP_218402.1_3867	Rv3885c		blast	cds	ESX-2 (T7SS)
94	Locus_0176	NP_218403.1_3868	Rv3886c		blast	cds	ESX-2 (T7SS)
95	Locus_0177	NP_218404.1_3869	Rv3887c		blast	cds	ESX-2 (T7SS)
96	Locus_0178	NP_218406.1_3871	Rv3889c		blast	cds	ESX-2 (T7SS)
97	Locus_0179	NP_218407.1_3872	Rv3890c		blast	cds	ESX-2 (T7SS)
98	Locus_0180	NP_218408.1_3873	Rv3891c		blast	cds	ESX-2 (T7SS)
99	Locus_0181	YP_178024.1_3874	Rv3892c		blast	cds	ESX-2 (T7SS)
100	Locus_0182	YP_178025.1_3875	Rv3893c		blast	cds	ESX-2 (T7SS)
101	Locus_0183	NP_218411.1_3876	Rv3894c		blast	cds	ESX-2 (T7SS)
102	Locus_0184	NP_218412.1_3877	Rv3895c		blast	cds	ESX-2 (T7SS)
103	Locus_0068	NP_214796.1_288	Rv0282		blast	cds	ESX-3 (T7SS)
104	Locus_0069	NP_214797.1_289	Rv0283		blast	cds	ESX-3 (T7SS)
105	Locus_0070	NP_214798.1_290	Rv0284		blast	cds	ESX-3 (T7SS)
106	Locus_0071	YP_177710.1_291	Rv0285		blast	cds	ESX-3 (T7SS)
107	Locus_0072	YP_177711.1_292	Rv0286		blast	cds	ESX-3 (T7SS)
108	Locus_0073	NP_214801.1_293	Rv0287		blast	cds	ESX-3 (T7SS)
109	Locus_0074	NP_214802.1_294	Rv0288		blast	cds	ESX-3 (T7SS)
110	Locus_0075	NP_214803.1_295	Rv0289		blast	cds	ESX-3 (T7SS)
111	Locus_0076	NP_214804.1_296	Rv0290		blast	cds	ESX-3 (T7SS)
112	Locus_0077	NP_214805.1_297	Rv0291		blast	cds	ESX-3 (T7SS)
113	Locus_0078	NP_214806.1_298	Rv0292		blast	cds	ESX-3 (T7SS)
114	Locus_0131	NP_217961.1_3433	Rv3444c		blast	cds	ESX-4 (T7SS)
115	Locus_0132	NP_217962.2_3434	Rv3445c		blast	cds	ESX-4 (T7SS)
116	Locus_0133	NP_217964.1_3436	Rv3447c		blast	cds	ESX-4 (T7SS)
117	Locus_0134	NP_217965.1_3437	Rv3448		blast	cds	ESX-4 (T7SS)
118	Locus_0135	NP_217966.1_3438	Rv3449		blast	cds	ESX-4 (T7SS)
119	Locus_0136	NP_217967.1_3439	Rv3450c		blast	cds	ESX-4 (T7SS)
120	Locus_0096	NP_216298.1_1777	Rv1782		blast	cds	ESX-5 (T7SS)
121	Locus_0097	YP_007410461.1_1778	Rv1783		blast	cds	ESX-5 (T7SS)
122	Locus_0098	NP_216301.1_1779	Rv1785c		blast	cds	ESX-5 (T7SS)
123	Locus_0099	YP_177833.1_1781	Rv1787		blast	cds	ESX-5 (T7SS)
124	Locus_0100	YP_177834.1_1782	Rv1788		blast	cds	ESX-5 (T7SS)
125	Locus_0101	YP_177835.1_1783	Rv1789		blast	cds	ESX-5 (T7SS)
126	Locus_0102	YP_177836.1_1784	Rv1790		blast	cds	ESX-5 (T7SS)
127	Locus_0103	YP_177837.1_1785	Rv1791		blast	cds	ESX-5 (T7SS)
128	Locus_0104	YP_177838.1_1786	Rv1793		blast	cds	ESX-5 (T7SS)
129	Locus_0105	NP_216311.1_1788	Rv1795		blast	cds	ESX-5 (T7SS)
130	Locus_0106	NP_216312.1_1789	Rv1796		blast	cds	ESX-5 (T7SS)
131	Locus_0107	NP_216313.1_1790	Rv1797		blast	cds	ESX-5 (T7SS)
132	Locus_0108	NP_216314.1_1791	Rv1798		blast	cds	ESX-5 (T7SS)
133	Locus_0124	YP_177881.1_2419	Rv2430c		blast	cds	ESX-5 (T7SS)
134	Locus_0125	YP_177882.1_2420	Rv2431c		blast	cds	ESX-5 (T7SS)
135	Locus_0129	YP_177924.1_3088	Rv3097c		blast	cds	ESX-5 (T7SS)
136	Locus_0066	NP_214690.1_181	Rv0176		blast	cds	Mce associated transmembrane protein
137	Locus_0067	NP_214691.1_182	Rv0177		blast	cds	Mce associated transmembrane protein
138	Locus_0058	NP_214681.1_172	Rv0167		blast	cds	Mce1
139	Locus_0059	NP_214682.1_173	Rv0168		blast	cds	Mce1
140	Locus_0060	YP_177701.1_174	Rv0169		blast	cds	Mce1
141	Locus_0061	NP_214684.1_175	Rv0170		blast	cds	Mce1
142	Locus_0062	NP_214685.1_176	Rv0171		blast	cds	Mce1
143	Locus_0063	NP_214686.1_177	Rv0172		blast	cds	Mce1
144	Locus_0064	NP_214687.1_178	Rv0173		blast	cds	Mce1
145	Locus_0065	NP_214688.1_179	Rv0174		blast	cds	Mce1
146	Locus_0080	YP_177740.1_597	Rv0589		blast	cds	Mce2
147	Locus_0081	NP_215105.1_598	Rv0591		blast	cds	Mce2
148	Locus_0082	NP_215106.1_599	Rv0592		blast	cds	Mce2
149	Locus_0083	NP_215107.1_600	Rv0593		blast	cds	Mce2
150	Locus_0084	NP_215108.1_601	Rv0594		blast	cds	Mce2
151	Locus_0112	YP_177852.1_1956	Rv1966		blast	cds	Mce3
152	Locus_0113	NP_216483.1_1957	Rv1967		blast	cds	Mce3
153	Locus_0114	NP_216484.1_1958	Rv1968		blast	cds	Mce3
154	Locus_0115	NP_216485.1_1959	Rv1969		blast	cds	Mce3
155	Locus_0116	NP_216486.1_1960	Rv1970		blast	cds	Mce3
156	Locus_0117	NP_216487.1_1961	Rv1971		blast	cds	Mce3
157	Locus_0137	NP_218011.1_3478	Rv3494c		blast	cds	Mce4
158	Locus_0138	NP_218012.1_3479	Rv3495c		blast	cds	Mce4
159	Locus_0139	NP_218013.1_3480	Rv3496c		blast	cds	Mce4
160	Locus_0140	NP_218014.1_3481	Rv3497c		blast	cds	Mce4
161	Locus_0141	NP_218015.1_3482	Rv3498c		blast	cds	Mce4
162	Locus_0142	YP_177977.1_3483	Rv3499c		blast	cds	Mce4
163	Locus_0088	YP_177752.1_762	Rv0754		blast	cds	PE/PPE protein
164	Locus_0089	YP_177761.1_838	Rv0834c		blast	cds	PE/PPE protein
165	Locus_0090	YP_177774.1_981	Rv0978c		blast	cds	PE/PPE protein
166	Locus_0092	YP_177792.1_1165	Rv1169c		blast	cds	PE/PPE protein
167	Locus_0109	YP_177846.1_1810	Rv1818c		blast	cds	PE/PPE protein
168	Locus_0122	YP_177878.1_2384	Rv2396		blast	cds	PE/PPE protein
169	Locus_0143	YP_177979.1_3492	Rv3508		blast	cds	PE/PPE protein
170	Locus_0144	YP_177980.1_3495	Rv3511		blast	cds	PE/PPE protein
171	Locus_0145	YP_177982.1_3498	Rv3514		blast	cds	PE/PPE protein
172	Locus_0149	YP_178011.1_3729	Rv3746c		blast	cds	PE/PPE protein
173	Locus_0151	YP_178019.1_3794	Rv3812		blast	cds	PE/PPE protein
174	Locus_0085	YP_177743.1_645	Rv0638		blast	cds	The Sec-dependent general secretory pathway
175	Locus_0087	NP_215246.1_740	Rv0732		blast	cds	The Sec-dependent general secretory pathway
176	Locus_0091	NP_215524.1_1013	Rv1008		blast	cds	The Sec-dependent general secretory pathway
177	Locus_0093	NP_215740.1_1220	Rv1224		blast	cds	The Sec-dependent general secretory pathway
178	Locus_0110	NP_216337.1_1813	Rv1821		blast	cds	The Sec-dependent general secretory pathway
179	Locus_0120	NP_216609.1_2084	Rv2093c		blast	cds	The Sec-dependent general secretory pathway
180	Locus_0121	NP_216610.1_2085	Rv2094c		blast	cds	The Sec-dependent general secretory pathway
181	Locus_0126	NP_217102.1_2577	Rv2586c		blast	cds	The Sec-dependent general secretory pathway
182	Locus_0127	NP_217103.1_2578	Rv2587c		blast	cds	The Sec-dependent general secretory pathway
183	Locus_0128	NP_217104.1_2579	Rv2588c		blast	cds	The Sec-dependent general secretory pathway
184	Locus_0130	YP_177950.1_3233	Rv3240c		blast	cds	The Sec-dependent general secretory pathway
This table lists the 184 conserved loci included in the custom probe set used for target capture sequencing and cgMLST. These loci comprise housekeeping genes, ribosomal protein genes, rRNA genes, and genes associated with antibiotic resistance and pathogenicity.
