# Supplementary material for: Comparison of culture and culture-free methods for comprehensive identification of mycobacteria: a single-center prospective study
Source: J Clin Microbiol. 2026 Feb 27;64(4):e01128-25. doi: 10.1128/jcm.01128-25 (PMC13059708; doi:10.1128/jcm.01128-25)
Supplement: Table S2 — RefSeq list for cgMLST. [file jcm.01128-25-s0002.xlsx]

## Sheet: mlstdb
Table S2. refseq list for cgMLST
	NCBI Refseq Accession	rST	species/subspecies	Assembly Status
1	GCF_000069185.1	1000001	Mycobacterium abscessus	Complete Genome
2	GCF_000231155.1	1000002	Mycobacterium abscessus	Contig
3	GCF_000257225.2	1000003	Mycobacterium abscessus	Contig
4	GCF_000257245.2	1000004	Mycobacterium abscessus	Contig
5	GCF_000260575.2	1000005	Mycobacterium abscessus	Contig
6	GCF_000260595.1	1000006	Mycobacterium abscessus	Contig
7	GCF_000260615.2	1000007	Mycobacterium abscessus	Contig
8	GCF_000261105.1	1000008	Mycobacterium abscessus	Contig
9	GCF_000261125.1	1000009	Mycobacterium abscessus	Contig
10	GCF_000270565.1	1000010	Mycobacterium abscessus	Contig
11	GCF_000270585.1	1000011	Mycobacterium abscessus	Contig
12	GCF_000270605.1	1000012	Mycobacterium abscessus	Contig
13	GCF_000270625.1	1000013	Mycobacterium abscessus	Contig
14	GCF_000270645.1	1000014	Mycobacterium abscessus	Contig
15	GCF_000270685.2	1000015	Mycobacterium abscessus	Contig
16	GCF_000270705.1	1000016	Mycobacterium abscessus	Contig
17	GCF_000270725.1	1000017	Mycobacterium abscessus	Contig
18	GCF_000270745.2	1000018	Mycobacterium abscessus	Contig
19	GCF_000270825.1	1000019	Mycobacterium abscessus	Contig
20	GCF_000270845.1	1000020	Mycobacterium abscessus	Contig
21	GCF_000270865.1	1000021	Mycobacterium abscessus	Contig
22	GCF_000270965.1	1000022	Mycobacterium abscessus	Contig
23	GCF_000270985.1	1000023	Mycobacterium abscessus	Contig
24	GCF_000271005.1	1000024	Mycobacterium abscessus	Contig
25	GCF_000271025.1	1000025	Mycobacterium abscessus	Contig
26	GCF_000271045.1	1000026	Mycobacterium abscessus	Contig
27	GCF_000271065.1	1000027	Mycobacterium abscessus	Contig
28	GCF_000271085.1	1000028	Mycobacterium abscessus	Contig
29	GCF_000271105.1	1000029	Mycobacterium abscessus	Contig
30	GCF_000271125.1	1000030	Mycobacterium abscessus	Contig
31	GCF_000271145.1	1000031	Mycobacterium abscessus	Contig
32	GCF_000271185.1	1000032	Mycobacterium abscessus	Contig
33	GCF_000271205.1	1000033	Mycobacterium abscessus	Contig
34	GCF_000271225.1	1000034	Mycobacterium abscessus	Contig
35	GCF_000271245.1	1000035	Mycobacterium abscessus	Contig
36	GCF_000271265.1	1000036	Mycobacterium abscessus	Contig
37	GCF_000280595.1	1000037	Mycobacterium abscessus	Contig
38	GCF_000280615.1	1000038	Mycobacterium abscessus	Contig
39	GCF_000280635.2	1000039	Mycobacterium abscessus	Contig
40	GCF_000332605.1	1000040	Mycobacterium abscessus	Scaffold
41	GCF_000333695.1	1000041	Mycobacterium abscessus	Scaffold
42	GCF_000443145.1	1000042	Mycobacterium abscessus	Scaffold
43	GCF_000523735.1	1000043	Mycobacterium abscessus	Contig
44	GCF_000523915.1	1000044	Mycobacterium abscessus	Contig
45	GCF_000523935.1	1000045	Mycobacterium abscessus	Contig
46	GCF_000523955.1	1000046	Mycobacterium abscessus	Contig
47	GCF_000715335.1	1000047	Mycobacterium abscessus	Contig
48	GCF_001050395.1	1000048	Mycobacterium abscessus	Complete Genome
49	GCF_001187745.1	1000049	Mycobacterium abscessus	Contig
50	GCF_001212805.1	1000050	Mycobacterium abscessus	Contig
51	GCF_001212825.1	1000051	Mycobacterium abscessus	Contig
52	GCF_001212845.1	1000052	Mycobacterium abscessus	Scaffold
53	GCF_001212865.1	1000053	Mycobacterium abscessus	Scaffold
54	GCF_001212885.1	1000054	Mycobacterium abscessus	Scaffold
55	GCF_001212905.1	1000055	Mycobacterium abscessus	Scaffold
56	GCF_001212945.1	1000056	Mycobacterium abscessus	Scaffold
57	GCF_001212965.1	1000057	Mycobacterium abscessus	Scaffold
58	GCF_001212985.1	1000058	Mycobacterium abscessus	Scaffold
59	GCF_001213005.1	1000059	Mycobacterium abscessus	Scaffold
60	GCF_001213025.1	1000060	Mycobacterium abscessus	Scaffold
61	GCF_001213065.1	1000061	Mycobacterium abscessus	Scaffold
62	GCF_001213125.1	1000062	Mycobacterium abscessus	Scaffold
63	GCF_001213145.1	1000063	Mycobacterium abscessus	Scaffold
64	GCF_001213165.1	1000064	Mycobacterium abscessus	Scaffold
65	GCF_001213185.1	1000065	Mycobacterium abscessus	Scaffold
66	GCF_001213205.1	1000066	Mycobacterium abscessus	Scaffold
67	GCF_001213225.1	1000067	Mycobacterium abscessus	Scaffold
68	GCF_001213245.1	1000068	Mycobacterium abscessus	Scaffold
69	GCF_001213285.1	1000069	Mycobacterium abscessus	Scaffold
70	GCF_001213305.1	1000070	Mycobacterium abscessus	Scaffold
71	GCF_001213325.1	1000071	Mycobacterium abscessus	Scaffold
72	GCF_001213365.1	1000072	Mycobacterium abscessus	Scaffold
73	GCF_001213385.1	1000073	Mycobacterium abscessus	Scaffold
74	GCF_001213405.1	1000074	Mycobacterium abscessus	Scaffold
75	GCF_001213425.1	1000075	Mycobacterium abscessus	Scaffold
76	GCF_001213445.1	1000076	Mycobacterium abscessus	Scaffold
77	GCF_001213465.1	1000077	Mycobacterium abscessus	Scaffold
78	GCF_001213505.1	1000078	Mycobacterium abscessus	Scaffold
79	GCF_001213545.1	1000079	Mycobacterium abscessus	Scaffold
80	GCF_001213565.1	1000080	Mycobacterium abscessus	Contig
81	GCF_001213585.1	1000081	Mycobacterium abscessus	Scaffold
82	GCF_001213605.1	1000082	Mycobacterium abscessus	Scaffold
83	GCF_001213625.1	1000083	Mycobacterium abscessus	Scaffold
84	GCF_001213665.1	1000084	Mycobacterium abscessus	Scaffold
85	GCF_001213685.1	1000085	Mycobacterium abscessus	Scaffold
86	GCF_001213705.1	1000086	Mycobacterium abscessus	Scaffold
87	GCF_001213725.1	1000087	Mycobacterium abscessus	Scaffold
88	GCF_001213745.1	1000088	Mycobacterium abscessus	Scaffold
89	GCF_001213765.1	1000089	Mycobacterium abscessus	Scaffold
90	GCF_001213785.1	1000090	Mycobacterium abscessus	Scaffold
91	GCF_001213805.1	1000091	Mycobacterium abscessus	Scaffold
92	GCF_001213825.1	1000092	Mycobacterium abscessus	Scaffold
93	GCF_001213845.1	1000093	Mycobacterium abscessus	Scaffold
94	GCF_001213865.1	1000094	Mycobacterium abscessus	Scaffold
95	GCF_001213885.1	1000095	Mycobacterium abscessus	Scaffold
96	GCF_001213905.1	1000096	Mycobacterium abscessus	Contig
97	GCF_001213945.1	1000097	Mycobacterium abscessus	Scaffold
98	GCF_001213965.1	1000098	Mycobacterium abscessus	Scaffold
99	GCF_001213985.1	1000099	Mycobacterium abscessus	Contig
100	GCF_001214005.1	1000100	Mycobacterium abscessus	Scaffold
101	GCF_001214025.1	1000101	Mycobacterium abscessus	Scaffold
102	GCF_001214045.1	1000102	Mycobacterium abscessus	Scaffold
103	GCF_001214065.1	1000103	Mycobacterium abscessus	Scaffold
104	GCF_001214085.1	1000104	Mycobacterium abscessus	Scaffold
105	GCF_001214105.1	1000105	Mycobacterium abscessus	Scaffold
106	GCF_001214125.1	1000106	Mycobacterium abscessus	Scaffold
107	GCF_001214145.1	1000107	Mycobacterium abscessus	Scaffold
108	GCF_001214165.1	1000108	Mycobacterium abscessus	Scaffold
109	GCF_001214185.1	1000109	Mycobacterium abscessus	Scaffold
110	GCF_001214205.1	1000110	Mycobacterium abscessus	Scaffold
111	GCF_001214225.1	1000111	Mycobacterium abscessus	Scaffold
112	GCF_001214265.1	1000112	Mycobacterium abscessus	Scaffold
113	GCF_001214285.1	1000113	Mycobacterium abscessus	Scaffold
114	GCF_001214305.1	1000114	Mycobacterium abscessus	Scaffold
115	GCF_001214345.1	1000115	Mycobacterium abscessus	Scaffold
116	GCF_001214405.1	1000116	Mycobacterium abscessus	Scaffold
117	GCF_001214445.1	1000117	Mycobacterium abscessus	Scaffold
118	GCF_001214465.1	1000118	Mycobacterium abscessus	Scaffold
119	GCF_001214505.1	1000119	Mycobacterium abscessus	Scaffold
120	GCF_001214525.1	1000120	Mycobacterium abscessus	Scaffold
121	GCF_001214565.1	1000121	Mycobacterium abscessus	Scaffold
122	GCF_001214585.1	1000122	Mycobacterium abscessus	Scaffold
123	GCF_001214605.1	1000123	Mycobacterium abscessus	Scaffold
124	GCF_001214625.1	1000124	Mycobacterium abscessus	Contig
125	GCF_001214645.1	1000125	Mycobacterium abscessus	Scaffold
126	GCF_001214665.1	1000126	Mycobacterium abscessus	Scaffold
127	GCF_001214685.1	1000127	Mycobacterium abscessus	Scaffold
128	GCF_001214725.1	1000128	Mycobacterium abscessus	Scaffold
129	GCF_001214805.1	1000129	Mycobacterium abscessus	Contig
130	GCF_001214825.1	1000130	Mycobacterium abscessus	Scaffold
131	GCF_001214845.1	1000131	Mycobacterium abscessus	Scaffold
132	GCF_001214885.1	1000132	Mycobacterium abscessus	Scaffold
133	GCF_001214925.1	1000133	Mycobacterium abscessus	Contig
134	GCF_001214945.1	1000134	Mycobacterium abscessus	Contig
135	GCF_001214985.1	1000135	Mycobacterium abscessus	Scaffold
136	GCF_001215005.1	1000136	Mycobacterium abscessus	Scaffold
137	GCF_001215025.1	1000137	Mycobacterium abscessus	Scaffold
138	GCF_001215045.1	1000138	Mycobacterium abscessus	Scaffold
139	GCF_001215065.1	1000139	Mycobacterium abscessus	Scaffold
140	GCF_001215165.1	1000140	Mycobacterium abscessus	Scaffold
141	GCF_001215205.1	1000141	Mycobacterium abscessus	Scaffold
142	GCF_001215225.1	1000142	Mycobacterium abscessus	Scaffold
143	GCF_001215245.1	1000143	Mycobacterium abscessus	Scaffold
144	GCF_001215265.1	1000144	Mycobacterium abscessus	Scaffold
145	GCF_001215285.1	1000145	Mycobacterium abscessus	Scaffold
146	GCF_001215305.1	1000146	Mycobacterium abscessus	Scaffold
147	GCF_001215325.1	1000147	Mycobacterium abscessus	Scaffold
148	GCF_001215345.1	1000148	Mycobacterium abscessus	Scaffold
149	GCF_001215385.1	1000149	Mycobacterium abscessus	Scaffold
150	GCF_001215445.1	1000150	Mycobacterium abscessus	Scaffold
151	GCF_001215465.1	1000151	Mycobacterium abscessus	Scaffold
152	GCF_001215485.1	1000152	Mycobacterium abscessus	Scaffold
153	GCF_001215565.1	1000153	Mycobacterium abscessus	Scaffold
154	GCF_001215605.1	1000154	Mycobacterium abscessus	Scaffold
155	GCF_001215625.1	1000155	Mycobacterium abscessus	Scaffold
156	GCF_001215645.1	1000156	Mycobacterium abscessus	Scaffold
157	GCF_001215705.1	1000157	Mycobacterium abscessus	Contig
158	GCF_001215745.1	1000158	Mycobacterium abscessus	Contig
159	GCF_001215845.1	1000159	Mycobacterium abscessus	Scaffold
160	GCF_001215905.1	1000160	Mycobacterium abscessus	Scaffold
161	GCF_001215945.1	1000161	Mycobacterium abscessus	Scaffold
162	GCF_001215965.1	1000162	Mycobacterium abscessus	Scaffold
163	GCF_001216005.1	1000163	Mycobacterium abscessus	Scaffold
164	GCF_001216025.1	1000164	Mycobacterium abscessus	Scaffold
165	GCF_001216045.1	1000165	Mycobacterium abscessus	Scaffold
166	GCF_001216065.1	1000166	Mycobacterium abscessus	Scaffold
167	GCF_001216145.1	1000167	Mycobacterium abscessus	Scaffold
168	GCF_001216165.1	1000168	Mycobacterium abscessus	Scaffold
169	GCF_001216185.1	1000169	Mycobacterium abscessus	Scaffold
170	GCF_001216225.1	1000170	Mycobacterium abscessus	Scaffold
171	GCF_001216245.1	1000171	Mycobacterium abscessus	Scaffold
172	GCF_001216265.1	1000172	Mycobacterium abscessus	Scaffold
173	GCF_001216305.1	1000173	Mycobacterium abscessus	Scaffold
174	GCF_001216365.1	1000174	Mycobacterium abscessus	Scaffold
175	GCF_001216405.1	1000175	Mycobacterium abscessus	Scaffold
176	GCF_001216525.1	1000176	Mycobacterium abscessus	Contig
177	GCF_001216625.1	1000177	Mycobacterium abscessus	Scaffold
178	GCF_001216665.1	1000178	Mycobacterium abscessus	Scaffold
179	GCF_001216685.1	1000179	Mycobacterium abscessus	Contig
180	GCF_001216725.1	1000180	Mycobacterium abscessus	Scaffold
181	GCF_001216745.1	1000181	Mycobacterium abscessus	Scaffold
182	GCF_001216805.1	1000182	Mycobacterium abscessus	Scaffold
183	GCF_001216825.1	1000183	Mycobacterium abscessus	Scaffold
184	GCF_001216865.1	1000184	Mycobacterium abscessus	Scaffold
185	GCF_001216885.1	1000185	Mycobacterium abscessus	Scaffold
186	GCF_001216905.1	1000186	Mycobacterium abscessus	Scaffold
187	GCF_001216925.1	1000187	Mycobacterium abscessus	Scaffold
188	GCF_001216965.1	1000188	Mycobacterium abscessus	Scaffold
189	GCF_001217065.1	1000189	Mycobacterium abscessus	Scaffold
190	GCF_001217105.1	1000190	Mycobacterium abscessus	Scaffold
191	GCF_001217125.1	1000191	Mycobacterium abscessus	Scaffold
192	GCF_001217145.1	1000192	Mycobacterium abscessus	Scaffold
193	GCF_001217165.1	1000193	Mycobacterium abscessus	Scaffold
194	GCF_001217185.1	1000194	Mycobacterium abscessus	Scaffold
195	GCF_001217225.1	1000195	Mycobacterium abscessus	Scaffold
196	GCF_001217285.1	1000196	Mycobacterium abscessus	Scaffold
197	GCF_001217325.1	1000197	Mycobacterium abscessus	Scaffold
198	GCF_001217365.1	1000198	Mycobacterium abscessus	Scaffold
199	GCF_001217405.1	1000199	Mycobacterium abscessus	Scaffold
200	GCF_001217465.1	1000200	Mycobacterium abscessus	Scaffold
201	GCF_001217485.1	1000201	Mycobacterium abscessus	Contig
202	GCF_001217525.1	1000202	Mycobacterium abscessus	Scaffold
203	GCF_001350895.1	1000203	Mycobacterium abscessus	Scaffold
204	GCF_001430775.1	1000204	Mycobacterium abscessus	Complete Genome
205	GCF_001606195.1	1000205	Mycobacterium abscessus	Complete Genome
206	GCF_001606215.1	1000206	Mycobacterium abscessus	Complete Genome
207	GCF_001606235.1	1000207	Mycobacterium abscessus	Complete Genome
208	GCF_001606255.1	1000208	Mycobacterium abscessus	Complete Genome
209	GCF_001606275.1	1000209	Mycobacterium abscessus	Complete Genome
210	GCF_001606295.1	1000210	Mycobacterium abscessus	Complete Genome
211	GCF_001606315.1	1000211	Mycobacterium abscessus	Complete Genome
212	GCF_001606335.1	1000212	Mycobacterium abscessus	Complete Genome
213	GCF_001610615.1	1000213	Mycobacterium abscessus	Complete Genome
214	GCF_001610635.1	1000214	Mycobacterium abscessus	Complete Genome
215	GCF_001610655.1	1000215	Mycobacterium abscessus	Complete Genome
216	GCF_001610675.1	1000216	Mycobacterium abscessus	Complete Genome
217	GCF_001677095.1	1000217	Mycobacterium abscessus	Complete Genome
218	GCF_001677155.1	1000218	Mycobacterium abscessus	Complete Genome
219	GCF_001677175.1	1000219	Mycobacterium abscessus	Complete Genome
220	GCF_001677195.1	1000220	Mycobacterium abscessus	Complete Genome
221	GCF_001677215.1	1000221	Mycobacterium abscessus	Complete Genome
222	GCF_001792635.1	1000222	Mycobacterium abscessus	Contig
223	GCF_002142755.1	1000223	Mycobacterium abscessus	Contig
224	GCF_002142765.1	1000224	Mycobacterium abscessus	Contig
225	GCF_002142775.1	1000225	Mycobacterium abscessus	Contig
226	GCF_002142785.1	1000226	Mycobacterium abscessus	Contig
227	GCF_002142835.1	1000227	Mycobacterium abscessus	Contig
228	GCF_002142845.1	1000228	Mycobacterium abscessus	Contig
229	GCF_002142855.1	1000229	Mycobacterium abscessus	Contig
230	GCF_002142865.1	1000230	Mycobacterium abscessus	Contig
231	GCF_002142915.1	1000231	Mycobacterium abscessus	Contig
234	GCF_001942505.1	1000234	Mycobacterium abscessus subsp. abscessus	Contig
235	GCF_001942565.1	1000235	Mycobacterium abscessus subsp. abscessus	Contig
236	GCF_002072635.1	1000236	Mycobacterium abscessus subsp. abscessus	Contig
237	GCF_900130235.1	1000237	Mycobacterium abscessus subsp. abscessus	Scaffold
238	GCF_900130245.1	1000238	Mycobacterium abscessus subsp. abscessus	Scaffold
239	GCF_900130255.1	1000239	Mycobacterium abscessus subsp. abscessus	Scaffold
240	GCF_900130265.1	1000240	Mycobacterium abscessus subsp. abscessus	Contig
241	GCF_900130315.1	1000241	Mycobacterium abscessus subsp. abscessus	Scaffold
242	GCF_900130395.1	1000242	Mycobacterium abscessus subsp. abscessus	Contig
243	GCF_900130415.1	1000243	Mycobacterium abscessus subsp. abscessus	Contig
244	GCF_900130425.1	1000244	Mycobacterium abscessus subsp. abscessus	Contig
245	GCF_900130445.1	1000245	Mycobacterium abscessus subsp. abscessus	Contig
246	GCF_900130475.1	1000246	Mycobacterium abscessus subsp. abscessus	Contig
247	GCF_900130495.1	1000247	Mycobacterium abscessus subsp. abscessus	Contig
248	GCF_900130505.1	1000248	Mycobacterium abscessus subsp. abscessus	Contig
249	GCF_900130525.1	1000249	Mycobacterium abscessus subsp. abscessus	Contig
250	GCF_900130555.1	1000250	Mycobacterium abscessus subsp. abscessus	Contig
251	GCF_900130565.1	1000251	Mycobacterium abscessus subsp. abscessus	Scaffold
252	GCF_900130595.1	1000252	Mycobacterium abscessus subsp. abscessus	Contig
253	GCF_900130605.1	1000253	Mycobacterium abscessus subsp. abscessus	Contig
254	GCF_900130645.1	1000254	Mycobacterium abscessus subsp. abscessus	Contig
255	GCF_900130655.1	1000255	Mycobacterium abscessus subsp. abscessus	Contig
256	GCF_900130685.1	1000256	Mycobacterium abscessus subsp. abscessus	Scaffold
257	GCF_900130695.1	1000257	Mycobacterium abscessus subsp. abscessus	Scaffold
258	GCF_900130705.1	1000258	Mycobacterium abscessus subsp. abscessus	Scaffold
259	GCF_900130725.1	1000259	Mycobacterium abscessus subsp. abscessus	Scaffold
260	GCF_900130785.1	1000260	Mycobacterium abscessus subsp. abscessus	Contig
261	GCF_900130845.1	1000261	Mycobacterium abscessus subsp. abscessus	Contig
262	GCF_900130875.1	1000262	Mycobacterium abscessus subsp. abscessus	Contig
263	GCF_900130895.1	1000263	Mycobacterium abscessus subsp. abscessus	Contig
264	GCF_900130915.1	1000264	Mycobacterium abscessus subsp. abscessus	Contig
265	GCF_900130925.1	1000265	Mycobacterium abscessus subsp. abscessus	Contig
266	GCF_900130935.1	1000266	Mycobacterium abscessus subsp. abscessus	Contig
267	GCF_900130955.1	1000267	Mycobacterium abscessus subsp. abscessus	Contig
268	GCF_900130965.1	1000268	Mycobacterium abscessus subsp. abscessus	Scaffold
269	GCF_900130985.1	1000269	Mycobacterium abscessus subsp. abscessus	Scaffold
270	GCF_900131005.1	1000270	Mycobacterium abscessus subsp. abscessus	Scaffold
271	GCF_900131015.1	1000271	Mycobacterium abscessus subsp. abscessus	Scaffold
272	GCF_900131045.1	1000272	Mycobacterium abscessus subsp. abscessus	Scaffold
273	GCF_900131055.1	1000273	Mycobacterium abscessus subsp. abscessus	Contig
274	GCF_900131075.1	1000274	Mycobacterium abscessus subsp. abscessus	Contig
275	GCF_900131085.1	1000275	Mycobacterium abscessus subsp. abscessus	Contig
276	GCF_900131145.1	1000276	Mycobacterium abscessus subsp. abscessus	Contig
277	GCF_900131155.1	1000277	Mycobacterium abscessus subsp. abscessus	Contig
278	GCF_900131165.1	1000278	Mycobacterium abscessus subsp. abscessus	Contig
279	GCF_900131175.1	1000279	Mycobacterium abscessus subsp. abscessus	Contig
280	GCF_900131185.1	1000280	Mycobacterium abscessus subsp. abscessus	Contig
281	GCF_900131195.1	1000281	Mycobacterium abscessus subsp. abscessus	Contig
282	GCF_900131245.1	1000282	Mycobacterium abscessus subsp. abscessus	Contig
283	GCF_900131275.1	1000283	Mycobacterium abscessus subsp. abscessus	Contig
284	GCF_900131285.1	1000284	Mycobacterium abscessus subsp. abscessus	Contig
285	GCF_900131335.1	1000285	Mycobacterium abscessus subsp. abscessus	Contig
286	GCF_900131345.1	1000286	Mycobacterium abscessus subsp. abscessus	Contig
287	GCF_900131355.1	1000287	Mycobacterium abscessus subsp. abscessus	Contig
288	GCF_900131365.1	1000288	Mycobacterium abscessus subsp. abscessus	Contig
289	GCF_900131375.1	1000289	Mycobacterium abscessus subsp. abscessus	Contig
290	GCF_900131395.1	1000290	Mycobacterium abscessus subsp. abscessus	Contig
291	GCF_900131415.1	1000291	Mycobacterium abscessus subsp. abscessus	Contig
292	GCF_900131435.1	1000292	Mycobacterium abscessus subsp. abscessus	Scaffold
293	GCF_900131445.1	1000293	Mycobacterium abscessus subsp. abscessus	Scaffold
294	GCF_900131465.1	1000294	Mycobacterium abscessus subsp. abscessus	Scaffold
295	GCF_900131475.1	1000295	Mycobacterium abscessus subsp. abscessus	Scaffold
296	GCF_900131485.1	1000296	Mycobacterium abscessus subsp. abscessus	Scaffold
297	GCF_900131495.1	1000297	Mycobacterium abscessus subsp. abscessus	Scaffold
298	GCF_900131575.1	1000298	Mycobacterium abscessus subsp. abscessus	Contig
299	GCF_900131595.1	1000299	Mycobacterium abscessus subsp. abscessus	Contig
300	GCF_900131605.1	1000300	Mycobacterium abscessus subsp. abscessus	Contig
301	GCF_900131625.1	1000301	Mycobacterium abscessus subsp. abscessus	Contig
302	GCF_900131645.1	1000302	Mycobacterium abscessus subsp. abscessus	Contig
303	GCF_900131665.1	1000303	Mycobacterium abscessus subsp. abscessus	Contig
304	GCF_900131675.1	1000304	Mycobacterium abscessus subsp. abscessus	Contig
305	GCF_900131705.1	1000305	Mycobacterium abscessus subsp. abscessus	Contig
306	GCF_900131715.1	1000306	Mycobacterium abscessus subsp. abscessus	Contig
307	GCF_900131765.1	1000307	Mycobacterium abscessus subsp. abscessus	Contig
308	GCF_900131785.1	1000308	Mycobacterium abscessus subsp. abscessus	Scaffold
309	GCF_900131805.1	1000309	Mycobacterium abscessus subsp. abscessus	Scaffold
310	GCF_900131825.1	1000310	Mycobacterium abscessus subsp. abscessus	Scaffold
311	GCF_900131845.1	1000311	Mycobacterium abscessus subsp. abscessus	Scaffold
312	GCF_900131915.1	1000312	Mycobacterium abscessus subsp. abscessus	Contig
313	GCF_900131925.1	1000313	Mycobacterium abscessus subsp. abscessus	Contig
314	GCF_900131965.1	1000314	Mycobacterium abscessus subsp. abscessus	Contig
315	GCF_900131975.1	1000315	Mycobacterium abscessus subsp. abscessus	Contig
316	GCF_900131985.1	1000316	Mycobacterium abscessus subsp. abscessus	Contig
317	GCF_900132005.1	1000317	Mycobacterium abscessus subsp. abscessus	Contig
318	GCF_900132015.1	1000318	Mycobacterium abscessus subsp. abscessus	Contig
319	GCF_900132045.1	1000319	Mycobacterium abscessus subsp. abscessus	Contig
320	GCF_900132115.1	1000320	Mycobacterium abscessus subsp. abscessus	Contig
321	GCF_900132135.1	1000321	Mycobacterium abscessus subsp. abscessus	Contig
322	GCF_900132155.1	1000322	Mycobacterium abscessus subsp. abscessus	Contig
323	GCF_900132175.1	1000323	Mycobacterium abscessus subsp. abscessus	Scaffold
324	GCF_900132205.1	1000324	Mycobacterium abscessus subsp. abscessus	Scaffold
325	GCF_900132255.1	1000325	Mycobacterium abscessus subsp. abscessus	Scaffold
326	GCF_900132295.1	1000326	Mycobacterium abscessus subsp. abscessus	Scaffold
327	GCF_900132315.1	1000327	Mycobacterium abscessus subsp. abscessus	Scaffold
328	GCF_900132325.1	1000328	Mycobacterium abscessus subsp. abscessus	Scaffold
329	GCF_900132335.1	1000329	Mycobacterium abscessus subsp. abscessus	Contig
330	GCF_900132365.1	1000330	Mycobacterium abscessus subsp. abscessus	Contig
331	GCF_900132415.1	1000331	Mycobacterium abscessus subsp. abscessus	Contig
332	GCF_900132425.1	1000332	Mycobacterium abscessus subsp. abscessus	Contig
333	GCF_900132435.1	1000333	Mycobacterium abscessus subsp. abscessus	Contig
334	GCF_900132445.1	1000334	Mycobacterium abscessus subsp. abscessus	Contig
335	GCF_900132485.1	1000335	Mycobacterium abscessus subsp. abscessus	Scaffold
336	GCF_900132505.1	1000336	Mycobacterium abscessus subsp. abscessus	Contig
337	GCF_900132515.1	1000337	Mycobacterium abscessus subsp. abscessus	Scaffold
338	GCF_900132525.1	1000338	Mycobacterium abscessus subsp. abscessus	Scaffold
339	GCF_900132545.1	1000339	Mycobacterium abscessus subsp. abscessus	Scaffold
340	GCF_900132555.1	1000340	Mycobacterium abscessus subsp. abscessus	Scaffold
341	GCF_900132575.1	1000341	Mycobacterium abscessus subsp. abscessus	Scaffold
342	GCF_900132585.1	1000342	Mycobacterium abscessus subsp. abscessus	Contig
343	GCF_900132595.1	1000343	Mycobacterium abscessus subsp. abscessus	Contig
344	GCF_900132605.1	1000344	Mycobacterium abscessus subsp. abscessus	Scaffold
345	GCF_900132615.1	1000345	Mycobacterium abscessus subsp. abscessus	Contig
346	GCF_900132625.1	1000346	Mycobacterium abscessus subsp. abscessus	Scaffold
347	GCF_900132655.1	1000347	Mycobacterium abscessus subsp. abscessus	Contig
348	GCF_900132665.1	1000348	Mycobacterium abscessus subsp. abscessus	Contig
349	GCF_900132675.1	1000349	Mycobacterium abscessus subsp. abscessus	Contig
350	GCF_900132685.1	1000350	Mycobacterium abscessus subsp. abscessus	Contig
351	GCF_900132735.1	1000351	Mycobacterium abscessus subsp. abscessus	Contig
352	GCF_900132755.1	1000352	Mycobacterium abscessus subsp. abscessus	Contig
353	GCF_900132775.1	1000353	Mycobacterium abscessus subsp. abscessus	Contig
354	GCF_900132805.1	1000354	Mycobacterium abscessus subsp. abscessus	Contig
355	GCF_900132835.1	1000355	Mycobacterium abscessus subsp. abscessus	Contig
356	GCF_900132845.1	1000356	Mycobacterium abscessus subsp. abscessus	Contig
357	GCF_900132855.1	1000357	Mycobacterium abscessus subsp. abscessus	Contig
358	GCF_900132865.1	1000358	Mycobacterium abscessus subsp. abscessus	Contig
359	GCF_900132875.1	1000359	Mycobacterium abscessus subsp. abscessus	Scaffold
360	GCF_900132905.1	1000360	Mycobacterium abscessus subsp. abscessus	Scaffold
361	GCF_900132915.1	1000361	Mycobacterium abscessus subsp. abscessus	Scaffold
362	GCF_900132935.1	1000362	Mycobacterium abscessus subsp. abscessus	Scaffold
363	GCF_900132945.1	1000363	Mycobacterium abscessus subsp. abscessus	Scaffold
364	GCF_900132955.1	1000364	Mycobacterium abscessus subsp. abscessus	Scaffold
365	GCF_900132965.1	1000365	Mycobacterium abscessus subsp. abscessus	Scaffold
366	GCF_900132995.1	1000366	Mycobacterium abscessus subsp. abscessus	Scaffold
367	GCF_900133005.1	1000367	Mycobacterium abscessus subsp. abscessus	Scaffold
368	GCF_900133035.1	1000368	Mycobacterium abscessus subsp. abscessus	Scaffold
369	GCF_900133075.1	1000369	Mycobacterium abscessus subsp. abscessus	Scaffold
370	GCF_900133085.1	1000370	Mycobacterium abscessus subsp. abscessus	Scaffold
371	GCF_900133095.1	1000371	Mycobacterium abscessus subsp. abscessus	Scaffold
372	GCF_900133115.1	1000372	Mycobacterium abscessus subsp. abscessus	Scaffold
373	GCF_900133125.1	1000373	Mycobacterium abscessus subsp. abscessus	Scaffold
374	GCF_900133175.1	1000374	Mycobacterium abscessus subsp. abscessus	Scaffold
375	GCF_900133205.1	1000375	Mycobacterium abscessus subsp. abscessus	Contig
376	GCF_900133215.1	1000376	Mycobacterium abscessus subsp. abscessus	Scaffold
377	GCF_900133225.1	1000377	Mycobacterium abscessus subsp. abscessus	Contig
378	GCF_900133255.1	1000378	Mycobacterium abscessus subsp. abscessus	Contig
379	GCF_900133265.1	1000379	Mycobacterium abscessus subsp. abscessus	Contig
380	GCF_900133275.1	1000380	Mycobacterium abscessus subsp. abscessus	Contig
381	GCF_900133285.1	1000381	Mycobacterium abscessus subsp. abscessus	Contig
382	GCF_900133295.1	1000382	Mycobacterium abscessus subsp. abscessus	Contig
383	GCF_900133305.1	1000383	Mycobacterium abscessus subsp. abscessus	Contig
384	GCF_900133315.1	1000384	Mycobacterium abscessus subsp. abscessus	Contig
385	GCF_900133325.1	1000385	Mycobacterium abscessus subsp. abscessus	Contig
386	GCF_900133345.1	1000386	Mycobacterium abscessus subsp. abscessus	Contig
387	GCF_900133355.1	1000387	Mycobacterium abscessus subsp. abscessus	Contig
388	GCF_900133365.1	1000388	Mycobacterium abscessus subsp. abscessus	Contig
389	GCF_900133375.1	1000389	Mycobacterium abscessus subsp. abscessus	Contig
390	GCF_900133385.1	1000390	Mycobacterium abscessus subsp. abscessus	Contig
391	GCF_900133395.1	1000391	Mycobacterium abscessus subsp. abscessus	Contig
392	GCF_900133405.1	1000392	Mycobacterium abscessus subsp. abscessus	Contig
393	GCF_900133425.1	1000393	Mycobacterium abscessus subsp. abscessus	Contig
394	GCF_900133435.1	1000394	Mycobacterium abscessus subsp. abscessus	Contig
395	GCF_900133455.1	1000395	Mycobacterium abscessus subsp. abscessus	Scaffold
396	GCF_900133465.1	1000396	Mycobacterium abscessus subsp. abscessus	Scaffold
397	GCF_900133495.1	1000397	Mycobacterium abscessus subsp. abscessus	Scaffold
398	GCF_900133505.1	1000398	Mycobacterium abscessus subsp. abscessus	Contig
399	GCF_900133515.1	1000399	Mycobacterium abscessus subsp. abscessus	Scaffold
400	GCF_900133525.1	1000400	Mycobacterium abscessus subsp. abscessus	Scaffold
401	GCF_900133535.1	1000401	Mycobacterium abscessus subsp. abscessus	Scaffold
402	GCF_900133545.1	1000402	Mycobacterium abscessus subsp. abscessus	Scaffold
403	GCF_900133555.1	1000403	Mycobacterium abscessus subsp. abscessus	Scaffold
404	GCF_900133565.1	1000404	Mycobacterium abscessus subsp. abscessus	Scaffold
405	GCF_900133575.1	1000405	Mycobacterium abscessus subsp. abscessus	Scaffold
406	GCF_900133645.1	1000406	Mycobacterium abscessus subsp. abscessus	Scaffold
407	GCF_900133655.1	1000407	Mycobacterium abscessus subsp. abscessus	Scaffold
408	GCF_900133665.1	1000408	Mycobacterium abscessus subsp. abscessus	Scaffold
409	GCF_900133685.1	1000409	Mycobacterium abscessus subsp. abscessus	Scaffold
410	GCF_900133705.1	1000410	Mycobacterium abscessus subsp. abscessus	Scaffold
411	GCF_900133715.1	1000411	Mycobacterium abscessus subsp. abscessus	Scaffold
412	GCF_900133775.1	1000412	Mycobacterium abscessus subsp. abscessus	Scaffold
413	GCF_900133805.1	1000413	Mycobacterium abscessus subsp. abscessus	Scaffold
414	GCF_900133815.1	1000414	Mycobacterium abscessus subsp. abscessus	Scaffold
415	GCF_900133835.1	1000415	Mycobacterium abscessus subsp. abscessus	Scaffold
416	GCF_900133845.1	1000416	Mycobacterium abscessus subsp. abscessus	Contig
417	GCF_900133855.1	1000417	Mycobacterium abscessus subsp. abscessus	Contig
418	GCF_900133885.1	1000418	Mycobacterium abscessus subsp. abscessus	Contig
419	GCF_900133895.1	1000419	Mycobacterium abscessus subsp. abscessus	Contig
420	GCF_900133905.1	1000420	Mycobacterium abscessus subsp. abscessus	Contig
421	GCF_900133915.1	1000421	Mycobacterium abscessus subsp. abscessus	Contig
422	GCF_900133935.1	1000422	Mycobacterium abscessus subsp. abscessus	Contig
423	GCF_900133945.1	1000423	Mycobacterium abscessus subsp. abscessus	Contig
424	GCF_900133955.1	1000424	Mycobacterium abscessus subsp. abscessus	Contig
425	GCF_900133965.1	1000425	Mycobacterium abscessus subsp. abscessus	Contig
426	GCF_900133975.1	1000426	Mycobacterium abscessus subsp. abscessus	Contig
427	GCF_900133985.1	1000427	Mycobacterium abscessus subsp. abscessus	Contig
428	GCF_900133995.1	1000428	Mycobacterium abscessus subsp. abscessus	Scaffold
429	GCF_900134005.1	1000429	Mycobacterium abscessus subsp. abscessus	Contig
430	GCF_900134015.1	1000430	Mycobacterium abscessus subsp. abscessus	Contig
431	GCF_900134045.1	1000431	Mycobacterium abscessus subsp. abscessus	Scaffold
432	GCF_900134055.1	1000432	Mycobacterium abscessus subsp. abscessus	Contig
433	GCF_900134065.1	1000433	Mycobacterium abscessus subsp. abscessus	Contig
434	GCF_900134085.1	1000434	Mycobacterium abscessus subsp. abscessus	Scaffold
435	GCF_900134095.1	1000435	Mycobacterium abscessus subsp. abscessus	Scaffold
436	GCF_900134115.1	1000436	Mycobacterium abscessus subsp. abscessus	Scaffold
437	GCF_900134125.1	1000437	Mycobacterium abscessus subsp. abscessus	Contig
438	GCF_900134135.1	1000438	Mycobacterium abscessus subsp. abscessus	Contig
439	GCF_900134145.1	1000439	Mycobacterium abscessus subsp. abscessus	Contig
440	GCF_900134155.1	1000440	Mycobacterium abscessus subsp. abscessus	Scaffold
441	GCF_900134165.1	1000441	Mycobacterium abscessus subsp. abscessus	Contig
442	GCF_900134175.1	1000442	Mycobacterium abscessus subsp. abscessus	Scaffold
443	GCF_900134185.1	1000443	Mycobacterium abscessus subsp. abscessus	Scaffold
444	GCF_900134195.1	1000444	Mycobacterium abscessus subsp. abscessus	Scaffold
445	GCF_900134205.1	1000445	Mycobacterium abscessus subsp. abscessus	Scaffold
446	GCF_900134215.1	1000446	Mycobacterium abscessus subsp. abscessus	Scaffold
447	GCF_900134225.1	1000447	Mycobacterium abscessus subsp. abscessus	Scaffold
448	GCF_900134245.1	1000448	Mycobacterium abscessus subsp. abscessus	Scaffold
449	GCF_900134255.1	1000449	Mycobacterium abscessus subsp. abscessus	Scaffold
450	GCF_900134265.1	1000450	Mycobacterium abscessus subsp. abscessus	Scaffold
451	GCF_900134305.1	1000451	Mycobacterium abscessus subsp. abscessus	Scaffold
452	GCF_900134345.1	1000452	Mycobacterium abscessus subsp. abscessus	Scaffold
453	GCF_900134355.1	1000453	Mycobacterium abscessus subsp. abscessus	Scaffold
454	GCF_900134365.1	1000454	Mycobacterium abscessus subsp. abscessus	Scaffold
455	GCF_900134375.1	1000455	Mycobacterium abscessus subsp. abscessus	Scaffold
456	GCF_900134385.1	1000456	Mycobacterium abscessus subsp. abscessus	Scaffold
457	GCF_900134395.1	1000457	Mycobacterium abscessus subsp. abscessus	Scaffold
458	GCF_900134435.1	1000458	Mycobacterium abscessus subsp. abscessus	Scaffold
459	GCF_900134455.1	1000459	Mycobacterium abscessus subsp. abscessus	Scaffold
460	GCF_900134465.1	1000460	Mycobacterium abscessus subsp. abscessus	Scaffold
461	GCF_900134485.1	1000461	Mycobacterium abscessus subsp. abscessus	Scaffold
462	GCF_900134505.1	1000462	Mycobacterium abscessus subsp. abscessus	Scaffold
463	GCF_900134515.1	1000463	Mycobacterium abscessus subsp. abscessus	Scaffold
464	GCF_900134525.1	1000464	Mycobacterium abscessus subsp. abscessus	Scaffold
465	GCF_900134555.1	1000465	Mycobacterium abscessus subsp. abscessus	Scaffold
466	GCF_900134585.1	1000466	Mycobacterium abscessus subsp. abscessus	Scaffold
467	GCF_900134595.1	1000467	Mycobacterium abscessus subsp. abscessus	Scaffold
468	GCF_900134605.1	1000468	Mycobacterium abscessus subsp. abscessus	Scaffold
469	GCF_900134615.1	1000469	Mycobacterium abscessus subsp. abscessus	Scaffold
470	GCF_900134625.1	1000470	Mycobacterium abscessus subsp. abscessus	Scaffold
471	GCF_900134645.1	1000471	Mycobacterium abscessus subsp. abscessus	Scaffold
472	GCF_900134665.1	1000472	Mycobacterium abscessus subsp. abscessus	Scaffold
473	GCF_900134675.1	1000473	Mycobacterium abscessus subsp. abscessus	Scaffold
474	GCF_900134695.1	1000474	Mycobacterium abscessus subsp. abscessus	Contig
475	GCF_900134705.1	1000475	Mycobacterium abscessus subsp. abscessus	Contig
476	GCF_900134715.1	1000476	Mycobacterium abscessus subsp. abscessus	Scaffold
477	GCF_900134725.1	1000477	Mycobacterium abscessus subsp. abscessus	Contig
478	GCF_900134735.1	1000478	Mycobacterium abscessus subsp. abscessus	Contig
479	GCF_900134745.1	1000479	Mycobacterium abscessus subsp. abscessus	Contig
480	GCF_900134775.1	1000480	Mycobacterium abscessus subsp. abscessus	Contig
481	GCF_900134795.1	1000481	Mycobacterium abscessus subsp. abscessus	Contig
482	GCF_900134805.1	1000482	Mycobacterium abscessus subsp. abscessus	Contig
483	GCF_900134815.1	1000483	Mycobacterium abscessus subsp. abscessus	Contig
484	GCF_900134825.1	1000484	Mycobacterium abscessus subsp. abscessus	Contig
485	GCF_900134855.1	1000485	Mycobacterium abscessus subsp. abscessus	Scaffold
486	GCF_900134875.1	1000486	Mycobacterium abscessus subsp. abscessus	Contig
487	GCF_900134895.1	1000487	Mycobacterium abscessus subsp. abscessus	Contig
488	GCF_900134935.1	1000488	Mycobacterium abscessus subsp. abscessus	Contig
489	GCF_900134945.1	1000489	Mycobacterium abscessus subsp. abscessus	Scaffold
490	GCF_900134955.1	1000490	Mycobacterium abscessus subsp. abscessus	Contig
491	GCF_900134975.1	1000491	Mycobacterium abscessus subsp. abscessus	Contig
492	GCF_900134985.1	1000492	Mycobacterium abscessus subsp. abscessus	Contig
493	GCF_900135005.1	1000493	Mycobacterium abscessus subsp. abscessus	Contig
494	GCF_900135015.1	1000494	Mycobacterium abscessus subsp. abscessus	Contig
495	GCF_900135025.1	1000495	Mycobacterium abscessus subsp. abscessus	Contig
496	GCF_900135045.1	1000496	Mycobacterium abscessus subsp. abscessus	Scaffold
497	GCF_900135055.1	1000497	Mycobacterium abscessus subsp. abscessus	Contig
498	GCF_900135065.1	1000498	Mycobacterium abscessus subsp. abscessus	Contig
499	GCF_900135075.1	1000499	Mycobacterium abscessus subsp. abscessus	Contig
500	GCF_900135085.1	1000500	Mycobacterium abscessus subsp. abscessus	Contig
501	GCF_900135095.1	1000501	Mycobacterium abscessus subsp. abscessus	Scaffold
502	GCF_900135105.1	1000502	Mycobacterium abscessus subsp. abscessus	Contig
503	GCF_900135115.1	1000503	Mycobacterium abscessus subsp. abscessus	Contig
504	GCF_900135125.1	1000504	Mycobacterium abscessus subsp. abscessus	Contig
505	GCF_900135135.1	1000505	Mycobacterium abscessus subsp. abscessus	Contig
506	GCF_900135145.1	1000506	Mycobacterium abscessus subsp. abscessus	Scaffold
507	GCF_900135155.1	1000507	Mycobacterium abscessus subsp. abscessus	Contig
508	GCF_900135165.1	1000508	Mycobacterium abscessus subsp. abscessus	Scaffold
509	GCF_900135185.1	1000509	Mycobacterium abscessus subsp. abscessus	Contig
510	GCF_900135195.1	1000510	Mycobacterium abscessus subsp. abscessus	Contig
511	GCF_900135205.1	1000511	Mycobacterium abscessus subsp. abscessus	Scaffold
512	GCF_900135215.1	1000512	Mycobacterium abscessus subsp. abscessus	Contig
513	GCF_900135245.1	1000513	Mycobacterium abscessus subsp. abscessus	Contig
514	GCF_900135255.1	1000514	Mycobacterium abscessus subsp. abscessus	Contig
515	GCF_900135265.1	1000515	Mycobacterium abscessus subsp. abscessus	Contig
516	GCF_900135275.1	1000516	Mycobacterium abscessus subsp. abscessus	Scaffold
517	GCF_900135295.1	1000517	Mycobacterium abscessus subsp. abscessus	Scaffold
518	GCF_900135305.1	1000518	Mycobacterium abscessus subsp. abscessus	Contig
519	GCF_900135315.1	1000519	Mycobacterium abscessus subsp. abscessus	Contig
520	GCF_900135325.1	1000520	Mycobacterium abscessus subsp. abscessus	Contig
521	GCF_900135335.1	1000521	Mycobacterium abscessus subsp. abscessus	Contig
522	GCF_900135345.1	1000522	Mycobacterium abscessus subsp. abscessus	Contig
523	GCF_900135355.1	1000523	Mycobacterium abscessus subsp. abscessus	Contig
524	GCF_900135365.1	1000524	Mycobacterium abscessus subsp. abscessus	Contig
525	GCF_900135375.1	1000525	Mycobacterium abscessus subsp. abscessus	Contig
526	GCF_900135385.1	1000526	Mycobacterium abscessus subsp. abscessus	Scaffold
527	GCF_900135395.1	1000527	Mycobacterium abscessus subsp. abscessus	Contig
528	GCF_900135415.1	1000528	Mycobacterium abscessus subsp. abscessus	Scaffold
529	GCF_900135435.1	1000529	Mycobacterium abscessus subsp. abscessus	Scaffold
530	GCF_900135455.1	1000530	Mycobacterium abscessus subsp. abscessus	Contig
531	GCF_900135465.1	1000531	Mycobacterium abscessus subsp. abscessus	Contig
532	GCF_900135475.1	1000532	Mycobacterium abscessus subsp. abscessus	Contig
533	GCF_900135485.1	1000533	Mycobacterium abscessus subsp. abscessus	Contig
534	GCF_900135495.1	1000534	Mycobacterium abscessus subsp. abscessus	Contig
535	GCF_900135505.1	1000535	Mycobacterium abscessus subsp. abscessus	Scaffold
536	GCF_900135515.1	1000536	Mycobacterium abscessus subsp. abscessus	Contig
537	GCF_900135525.1	1000537	Mycobacterium abscessus subsp. abscessus	Contig
538	GCF_900135535.1	1000538	Mycobacterium abscessus subsp. abscessus	Scaffold
539	GCF_900135545.1	1000539	Mycobacterium abscessus subsp. abscessus	Contig
540	GCF_900135555.1	1000540	Mycobacterium abscessus subsp. abscessus	Contig
541	GCF_900135565.1	1000541	Mycobacterium abscessus subsp. abscessus	Scaffold
542	GCF_900135575.1	1000542	Mycobacterium abscessus subsp. abscessus	Contig
543	GCF_900135585.1	1000543	Mycobacterium abscessus subsp. abscessus	Contig
544	GCF_900135595.1	1000544	Mycobacterium abscessus subsp. abscessus	Contig
545	GCF_900135605.1	1000545	Mycobacterium abscessus subsp. abscessus	Scaffold
546	GCF_900135615.1	1000546	Mycobacterium abscessus subsp. abscessus	Contig
547	GCF_900135625.1	1000547	Mycobacterium abscessus subsp. abscessus	Contig
548	GCF_900135635.1	1000548	Mycobacterium abscessus subsp. abscessus	Scaffold
549	GCF_900135645.1	1000549	Mycobacterium abscessus subsp. abscessus	Contig
550	GCF_900135655.1	1000550	Mycobacterium abscessus subsp. abscessus	Scaffold
551	GCF_900135665.1	1000551	Mycobacterium abscessus subsp. abscessus	Scaffold
552	GCF_900135675.1	1000552	Mycobacterium abscessus subsp. abscessus	Scaffold
553	GCF_900135685.1	1000553	Mycobacterium abscessus subsp. abscessus	Scaffold
554	GCF_900135705.1	1000554	Mycobacterium abscessus subsp. abscessus	Scaffold
555	GCF_900135725.1	1000555	Mycobacterium abscessus subsp. abscessus	Scaffold
556	GCF_900135765.1	1000556	Mycobacterium abscessus subsp. abscessus	Scaffold
557	GCF_900135775.1	1000557	Mycobacterium abscessus subsp. abscessus	Scaffold
558	GCF_900135785.1	1000558	Mycobacterium abscessus subsp. abscessus	Scaffold
559	GCF_900135795.1	1000559	Mycobacterium abscessus subsp. abscessus	Scaffold
560	GCF_900135805.1	1000560	Mycobacterium abscessus subsp. abscessus	Scaffold
561	GCF_900135815.1	1000561	Mycobacterium abscessus subsp. abscessus	Scaffold
562	GCF_900135825.1	1000562	Mycobacterium abscessus subsp. abscessus	Scaffold
563	GCF_900135845.1	1000563	Mycobacterium abscessus subsp. abscessus	Scaffold
564	GCF_900135855.1	1000564	Mycobacterium abscessus subsp. abscessus	Scaffold
565	GCF_900135925.1	1000565	Mycobacterium abscessus subsp. abscessus	Scaffold
566	GCF_900135935.1	1000566	Mycobacterium abscessus subsp. abscessus	Scaffold
567	GCF_900135945.1	1000567	Mycobacterium abscessus subsp. abscessus	Scaffold
568	GCF_900135975.1	1000568	Mycobacterium abscessus subsp. abscessus	Scaffold
569	GCF_900136015.1	1000569	Mycobacterium abscessus subsp. abscessus	Scaffold
570	GCF_900136035.1	1000570	Mycobacterium abscessus subsp. abscessus	Scaffold
571	GCF_900136045.1	1000571	Mycobacterium abscessus subsp. abscessus	Scaffold
572	GCF_900136055.1	1000572	Mycobacterium abscessus subsp. abscessus	Scaffold
573	GCF_900136065.1	1000573	Mycobacterium abscessus subsp. abscessus	Scaffold
574	GCF_900136075.1	1000574	Mycobacterium abscessus subsp. abscessus	Scaffold
575	GCF_900136085.1	1000575	Mycobacterium abscessus subsp. abscessus	Scaffold
576	GCF_900136095.1	1000576	Mycobacterium abscessus subsp. abscessus	Scaffold
577	GCF_900136105.1	1000577	Mycobacterium abscessus subsp. abscessus	Scaffold
578	GCF_900136115.1	1000578	Mycobacterium abscessus subsp. abscessus	Scaffold
579	GCF_900136135.1	1000579	Mycobacterium abscessus subsp. abscessus	Scaffold
580	GCF_900136145.1	1000580	Mycobacterium abscessus subsp. abscessus	Scaffold
581	GCF_900136155.1	1000581	Mycobacterium abscessus subsp. abscessus	Scaffold
582	GCF_900136185.1	1000582	Mycobacterium abscessus subsp. abscessus	Scaffold
583	GCF_900136215.1	1000583	Mycobacterium abscessus subsp. abscessus	Scaffold
584	GCF_900136245.1	1000584	Mycobacterium abscessus subsp. abscessus	Scaffold
585	GCF_900136255.1	1000585	Mycobacterium abscessus subsp. abscessus	Scaffold
586	GCF_900136265.1	1000586	Mycobacterium abscessus subsp. abscessus	Scaffold
587	GCF_900136285.1	1000587	Mycobacterium abscessus subsp. abscessus	Scaffold
588	GCF_900136305.1	1000588	Mycobacterium abscessus subsp. abscessus	Scaffold
589	GCF_900136355.1	1000589	Mycobacterium abscessus subsp. abscessus	Scaffold
590	GCF_900136365.1	1000590	Mycobacterium abscessus subsp. abscessus	Scaffold
591	GCF_900136385.1	1000591	Mycobacterium abscessus subsp. abscessus	Scaffold
592	GCF_900136415.1	1000592	Mycobacterium abscessus subsp. abscessus	Contig
593	GCF_900136435.1	1000593	Mycobacterium abscessus subsp. abscessus	Scaffold
594	GCF_900136445.1	1000594	Mycobacterium abscessus subsp. abscessus	Contig
595	GCF_900136475.1	1000595	Mycobacterium abscessus subsp. abscessus	Scaffold
596	GCF_900136485.1	1000596	Mycobacterium abscessus subsp. abscessus	Contig
597	GCF_900136505.1	1000597	Mycobacterium abscessus subsp. abscessus	Contig
598	GCF_900136515.1	1000598	Mycobacterium abscessus subsp. abscessus	Contig
599	GCF_900136535.1	1000599	Mycobacterium abscessus subsp. abscessus	Contig
600	GCF_900136545.1	1000600	Mycobacterium abscessus subsp. abscessus	Contig
601	GCF_900136555.1	1000601	Mycobacterium abscessus subsp. abscessus	Contig
602	GCF_900136565.1	1000602	Mycobacterium abscessus subsp. abscessus	Contig
603	GCF_900136575.1	1000603	Mycobacterium abscessus subsp. abscessus	Contig
604	GCF_900136585.1	1000604	Mycobacterium abscessus subsp. abscessus	Scaffold
605	GCF_900136595.1	1000605	Mycobacterium abscessus subsp. abscessus	Scaffold
606	GCF_900136605.1	1000606	Mycobacterium abscessus subsp. abscessus	Contig
607	GCF_900136615.1	1000607	Mycobacterium abscessus subsp. abscessus	Scaffold
608	GCF_900136625.1	1000608	Mycobacterium abscessus subsp. abscessus	Scaffold
609	GCF_900136645.1	1000609	Mycobacterium abscessus subsp. abscessus	Scaffold
610	GCF_900136665.1	1000610	Mycobacterium abscessus subsp. abscessus	Contig
611	GCF_900136675.1	1000611	Mycobacterium abscessus subsp. abscessus	Scaffold
612	GCF_900136685.1	1000612	Mycobacterium abscessus subsp. abscessus	Contig
613	GCF_900136695.1	1000613	Mycobacterium abscessus subsp. abscessus	Contig
614	GCF_900136705.1	1000614	Mycobacterium abscessus subsp. abscessus	Scaffold
615	GCF_900136745.1	1000615	Mycobacterium abscessus subsp. abscessus	Contig
616	GCF_900136765.1	1000616	Mycobacterium abscessus subsp. abscessus	Scaffold
617	GCF_900136775.1	1000617	Mycobacterium abscessus subsp. abscessus	Scaffold
618	GCF_900136795.1	1000618	Mycobacterium abscessus subsp. abscessus	Scaffold
619	GCF_900136805.1	1000619	Mycobacterium abscessus subsp. abscessus	Contig
620	GCF_900136815.1	1000620	Mycobacterium abscessus subsp. abscessus	Contig
621	GCF_900136835.1	1000621	Mycobacterium abscessus subsp. abscessus	Scaffold
622	GCF_900136845.1	1000622	Mycobacterium abscessus subsp. abscessus	Contig
623	GCF_900136855.1	1000623	Mycobacterium abscessus subsp. abscessus	Contig
624	GCF_900136865.1	1000624	Mycobacterium abscessus subsp. abscessus	Scaffold
625	GCF_900136885.1	1000625	Mycobacterium abscessus subsp. abscessus	Scaffold
626	GCF_900136895.1	1000626	Mycobacterium abscessus subsp. abscessus	Contig
627	GCF_900136905.1	1000627	Mycobacterium abscessus subsp. abscessus	Scaffold
628	GCF_900136915.1	1000628	Mycobacterium abscessus subsp. abscessus	Scaffold
629	GCF_900136925.1	1000629	Mycobacterium abscessus subsp. abscessus	Scaffold
630	GCF_900136935.1	1000630	Mycobacterium abscessus subsp. abscessus	Scaffold
631	GCF_900136945.1	1000631	Mycobacterium abscessus subsp. abscessus	Contig
632	GCF_900136955.1	1000632	Mycobacterium abscessus subsp. abscessus	Scaffold
633	GCF_900136975.1	1000633	Mycobacterium abscessus subsp. abscessus	Scaffold
634	GCF_900136985.1	1000634	Mycobacterium abscessus subsp. abscessus	Scaffold
635	GCF_900136995.1	1000635	Mycobacterium abscessus subsp. abscessus	Scaffold
636	GCF_900137005.1	1000636	Mycobacterium abscessus subsp. abscessus	Scaffold
637	GCF_900137015.1	1000637	Mycobacterium abscessus subsp. abscessus	Scaffold
638	GCF_900137035.1	1000638	Mycobacterium abscessus subsp. abscessus	Scaffold
639	GCF_900137045.1	1000639	Mycobacterium abscessus subsp. abscessus	Scaffold
640	GCF_900137055.1	1000640	Mycobacterium abscessus subsp. abscessus	Scaffold
641	GCF_900137065.1	1000641	Mycobacterium abscessus subsp. abscessus	Scaffold
642	GCF_900137075.1	1000642	Mycobacterium abscessus subsp. abscessus	Scaffold
643	GCF_900137085.1	1000643	Mycobacterium abscessus subsp. abscessus	Scaffold
644	GCF_900137115.1	1000644	Mycobacterium abscessus subsp. abscessus	Scaffold
645	GCF_900137125.1	1000645	Mycobacterium abscessus subsp. abscessus	Scaffold
646	GCF_900137145.1	1000646	Mycobacterium abscessus subsp. abscessus	Scaffold
647	GCF_900137155.1	1000647	Mycobacterium abscessus subsp. abscessus	Scaffold
648	GCF_900137165.1	1000648	Mycobacterium abscessus subsp. abscessus	Scaffold
649	GCF_900137175.1	1000649	Mycobacterium abscessus subsp. abscessus	Scaffold
650	GCF_900137205.1	1000650	Mycobacterium abscessus subsp. abscessus	Scaffold
651	GCF_900137215.1	1000651	Mycobacterium abscessus subsp. abscessus	Scaffold
652	GCF_900137225.1	1000652	Mycobacterium abscessus subsp. abscessus	Scaffold
653	GCF_900137235.1	1000653	Mycobacterium abscessus subsp. abscessus	Scaffold
654	GCF_900137255.1	1000654	Mycobacterium abscessus subsp. abscessus	Scaffold
655	GCF_900137265.1	1000655	Mycobacterium abscessus subsp. abscessus	Scaffold
656	GCF_900137275.1	1000656	Mycobacterium abscessus subsp. abscessus	Scaffold
657	GCF_900137285.1	1000657	Mycobacterium abscessus subsp. abscessus	Scaffold
658	GCF_900137305.1	1000658	Mycobacterium abscessus subsp. abscessus	Scaffold
659	GCF_900137315.1	1000659	Mycobacterium abscessus subsp. abscessus	Scaffold
660	GCF_900137325.1	1000660	Mycobacterium abscessus subsp. abscessus	Scaffold
661	GCF_900137345.1	1000661	Mycobacterium abscessus subsp. abscessus	Scaffold
662	GCF_900137355.1	1000662	Mycobacterium abscessus subsp. abscessus	Scaffold
663	GCF_900137365.1	1000663	Mycobacterium abscessus subsp. abscessus	Scaffold
664	GCF_900137375.1	1000664	Mycobacterium abscessus subsp. abscessus	Scaffold
665	GCF_900137385.1	1000665	Mycobacterium abscessus subsp. abscessus	Scaffold
666	GCF_900137395.1	1000666	Mycobacterium abscessus subsp. abscessus	Scaffold
667	GCF_900137405.1	1000667	Mycobacterium abscessus subsp. abscessus	Scaffold
668	GCF_900137415.1	1000668	Mycobacterium abscessus subsp. abscessus	Scaffold
669	GCF_900137425.1	1000669	Mycobacterium abscessus subsp. abscessus	Scaffold
670	GCF_900137435.1	1000670	Mycobacterium abscessus subsp. abscessus	Scaffold
671	GCF_900137445.1	1000671	Mycobacterium abscessus subsp. abscessus	Scaffold
672	GCF_900137455.1	1000672	Mycobacterium abscessus subsp. abscessus	Scaffold
673	GCF_900137465.1	1000673	Mycobacterium abscessus subsp. abscessus	Scaffold
674	GCF_900137495.1	1000674	Mycobacterium abscessus subsp. abscessus	Scaffold
675	GCF_900137505.1	1000675	Mycobacterium abscessus subsp. abscessus	Scaffold
676	GCF_900137515.1	1000676	Mycobacterium abscessus subsp. abscessus	Scaffold
677	GCF_900137525.1	1000677	Mycobacterium abscessus subsp. abscessus	Scaffold
678	GCF_900137545.1	1000678	Mycobacterium abscessus subsp. abscessus	Scaffold
679	GCF_900137565.1	1000679	Mycobacterium abscessus subsp. abscessus	Scaffold
680	GCF_900137575.1	1000680	Mycobacterium abscessus subsp. abscessus	Scaffold
681	GCF_900137585.1	1000681	Mycobacterium abscessus subsp. abscessus	Scaffold
682	GCF_900137595.1	1000682	Mycobacterium abscessus subsp. abscessus	Scaffold
683	GCF_900137605.1	1000683	Mycobacterium abscessus subsp. abscessus	Scaffold
684	GCF_900137615.1	1000684	Mycobacterium abscessus subsp. abscessus	Scaffold
685	GCF_900137645.1	1000685	Mycobacterium abscessus subsp. abscessus	Scaffold
686	GCF_900137655.1	1000686	Mycobacterium abscessus subsp. abscessus	Scaffold
687	GCF_900137665.1	1000687	Mycobacterium abscessus subsp. abscessus	Scaffold
688	GCF_900137675.1	1000688	Mycobacterium abscessus subsp. abscessus	Scaffold
689	GCF_900137685.1	1000689	Mycobacterium abscessus subsp. abscessus	Scaffold
690	GCF_900137715.1	1000690	Mycobacterium abscessus subsp. abscessus	Scaffold
691	GCF_900137735.1	1000691	Mycobacterium abscessus subsp. abscessus	Scaffold
692	GCF_900137745.1	1000692	Mycobacterium abscessus subsp. abscessus	Scaffold
693	GCF_900137755.1	1000693	Mycobacterium abscessus subsp. abscessus	Scaffold
694	GCF_900137765.1	1000694	Mycobacterium abscessus subsp. abscessus	Scaffold
695	GCF_900137785.1	1000695	Mycobacterium abscessus subsp. abscessus	Scaffold
696	GCF_900137795.1	1000696	Mycobacterium abscessus subsp. abscessus	Scaffold
697	GCF_900137805.1	1000697	Mycobacterium abscessus subsp. abscessus	Scaffold
698	GCF_900137815.1	1000698	Mycobacterium abscessus subsp. abscessus	Scaffold
699	GCF_900137825.1	1000699	Mycobacterium abscessus subsp. abscessus	Scaffold
700	GCF_900137845.1	1000700	Mycobacterium abscessus subsp. abscessus	Scaffold
701	GCF_900137865.1	1000701	Mycobacterium abscessus subsp. abscessus	Scaffold
702	GCF_900137895.1	1000702	Mycobacterium abscessus subsp. abscessus	Scaffold
703	GCF_900137915.1	1000703	Mycobacterium abscessus subsp. abscessus	Scaffold
704	GCF_900137925.1	1000704	Mycobacterium abscessus subsp. abscessus	Contig
705	GCF_900137955.1	1000705	Mycobacterium abscessus subsp. abscessus	Contig
706	GCF_900137965.1	1000706	Mycobacterium abscessus subsp. abscessus	Scaffold
707	GCF_900137975.1	1000707	Mycobacterium abscessus subsp. abscessus	Scaffold
708	GCF_900137995.1	1000708	Mycobacterium abscessus subsp. abscessus	Scaffold
709	GCF_900138005.1	1000709	Mycobacterium abscessus subsp. abscessus	Contig
710	GCF_900138015.1	1000710	Mycobacterium abscessus subsp. abscessus	Scaffold
711	GCF_900138025.1	1000711	Mycobacterium abscessus subsp. abscessus	Scaffold
712	GCF_900138035.1	1000712	Mycobacterium abscessus subsp. abscessus	Scaffold
713	GCF_900138045.1	1000713	Mycobacterium abscessus subsp. abscessus	Scaffold
714	GCF_900138055.1	1000714	Mycobacterium abscessus subsp. abscessus	Scaffold
715	GCF_900138065.1	1000715	Mycobacterium abscessus subsp. abscessus	Scaffold
716	GCF_900138075.1	1000716	Mycobacterium abscessus subsp. abscessus	Scaffold
717	GCF_900138095.1	1000717	Mycobacterium abscessus subsp. abscessus	Scaffold
718	GCF_900138105.1	1000718	Mycobacterium abscessus subsp. abscessus	Scaffold
719	GCF_900138115.1	1000719	Mycobacterium abscessus subsp. abscessus	Scaffold
720	GCF_900138125.1	1000720	Mycobacterium abscessus subsp. abscessus	Scaffold
721	GCF_900138145.1	1000721	Mycobacterium abscessus subsp. abscessus	Scaffold
722	GCF_900138175.1	1000722	Mycobacterium abscessus subsp. abscessus	Scaffold
723	GCF_900138185.1	1000723	Mycobacterium abscessus subsp. abscessus	Scaffold
724	GCF_900138195.1	1000724	Mycobacterium abscessus subsp. abscessus	Scaffold
725	GCF_900138205.1	1000725	Mycobacterium abscessus subsp. abscessus	Scaffold
726	GCF_900138215.1	1000726	Mycobacterium abscessus subsp. abscessus	Scaffold
727	GCF_900138225.1	1000727	Mycobacterium abscessus subsp. abscessus	Scaffold
728	GCF_900138235.1	1000728	Mycobacterium abscessus subsp. abscessus	Scaffold
729	GCF_900138245.1	1000729	Mycobacterium abscessus subsp. abscessus	Scaffold
730	GCF_900138255.1	1000730	Mycobacterium abscessus subsp. abscessus	Scaffold
731	GCF_900138265.1	1000731	Mycobacterium abscessus subsp. abscessus	Scaffold
732	GCF_900138275.1	1000732	Mycobacterium abscessus subsp. abscessus	Scaffold
733	GCF_900138285.1	1000733	Mycobacterium abscessus subsp. abscessus	Scaffold
734	GCF_900138745.1	1000734	Mycobacterium abscessus subsp. abscessus	Contig
735	GCF_900138755.1	1000735	Mycobacterium abscessus subsp. abscessus	Contig
736	GCF_900138765.1	1000736	Mycobacterium abscessus subsp. abscessus	Contig
737	GCF_900138775.1	1000737	Mycobacterium abscessus subsp. abscessus	Contig
738	GCF_900138785.1	1000738	Mycobacterium abscessus subsp. abscessus	Contig
739	GCF_900138815.1	1000739	Mycobacterium abscessus subsp. abscessus	Contig
740	GCF_900138825.1	1000740	Mycobacterium abscessus subsp. abscessus	Scaffold
741	GCF_900138835.1	1000741	Mycobacterium abscessus subsp. abscessus	Contig
742	GCF_900138875.1	1000742	Mycobacterium abscessus subsp. abscessus	Contig
743	GCF_900138885.1	1000743	Mycobacterium abscessus subsp. abscessus	Scaffold
744	GCF_900138895.1	1000744	Mycobacterium abscessus subsp. abscessus	Contig
745	GCF_900138925.1	1000745	Mycobacterium abscessus subsp. abscessus	Contig
746	GCF_900138935.1	1000746	Mycobacterium abscessus subsp. abscessus	Contig
747	GCF_900138945.1	1000747	Mycobacterium abscessus subsp. abscessus	Contig
748	GCF_900138965.1	1000748	Mycobacterium abscessus subsp. abscessus	Contig
749	GCF_900138975.1	1000749	Mycobacterium abscessus subsp. abscessus	Scaffold
750	GCF_900138985.1	1000750	Mycobacterium abscessus subsp. abscessus	Contig
751	GCF_900138995.1	1000751	Mycobacterium abscessus subsp. abscessus	Contig
752	GCF_900139015.1	1000752	Mycobacterium abscessus subsp. abscessus	Contig
753	GCF_900139025.1	1000753	Mycobacterium abscessus subsp. abscessus	Scaffold
754	GCF_900139035.1	1000754	Mycobacterium abscessus subsp. abscessus	Scaffold
755	GCF_900139045.1	1000755	Mycobacterium abscessus subsp. abscessus	Contig
756	GCF_900139055.1	1000756	Mycobacterium abscessus subsp. abscessus	Scaffold
757	GCF_900139065.1	1000757	Mycobacterium abscessus subsp. abscessus	Scaffold
758	GCF_900139075.1	1000758	Mycobacterium abscessus subsp. abscessus	Contig
759	GCF_900139085.1	1000759	Mycobacterium abscessus subsp. abscessus	Contig
760	GCF_900139105.1	1000760	Mycobacterium abscessus subsp. abscessus	Contig
761	GCF_900139115.1	1000761	Mycobacterium abscessus subsp. abscessus	Contig
762	GCF_900139125.1	1000762	Mycobacterium abscessus subsp. abscessus	Contig
763	GCF_900139135.1	1000763	Mycobacterium abscessus subsp. abscessus	Contig
764	GCF_900139155.1	1000764	Mycobacterium abscessus subsp. abscessus	Contig
765	GCF_900139165.1	1000765	Mycobacterium abscessus subsp. abscessus	Contig
766	GCF_900139175.1	1000766	Mycobacterium abscessus subsp. abscessus	Scaffold
767	GCF_900139185.1	1000767	Mycobacterium abscessus subsp. abscessus	Contig
768	GCF_900139195.1	1000768	Mycobacterium abscessus subsp. abscessus	Contig
769	GCF_900139205.1	1000769	Mycobacterium abscessus subsp. abscessus	Contig
770	GCF_900139215.1	1000770	Mycobacterium abscessus subsp. abscessus	Scaffold
771	GCF_900139235.1	1000771	Mycobacterium abscessus subsp. abscessus	Scaffold
772	GCF_900139245.1	1000772	Mycobacterium abscessus subsp. abscessus	Contig
773	GCF_900139255.1	1000773	Mycobacterium abscessus subsp. abscessus	Contig
774	GCF_900139265.1	1000774	Mycobacterium abscessus subsp. abscessus	Scaffold
775	GCF_900139275.1	1000775	Mycobacterium abscessus subsp. abscessus	Contig
776	GCF_900139285.1	1000776	Mycobacterium abscessus subsp. abscessus	Scaffold
777	GCF_900139295.1	1000777	Mycobacterium abscessus subsp. abscessus	Contig
778	GCF_900139305.1	1000778	Mycobacterium abscessus subsp. abscessus	Scaffold
779	GCF_900139315.1	1000779	Mycobacterium abscessus subsp. abscessus	Contig
780	GCF_900139325.1	1000780	Mycobacterium abscessus subsp. abscessus	Contig
781	GCF_900139335.1	1000781	Mycobacterium abscessus subsp. abscessus	Contig
782	GCF_900139345.1	1000782	Mycobacterium abscessus subsp. abscessus	Scaffold
783	GCF_900139365.1	1000783	Mycobacterium abscessus subsp. abscessus	Scaffold
784	GCF_900139375.1	1000784	Mycobacterium abscessus subsp. abscessus	Contig
785	GCF_900139395.1	1000785	Mycobacterium abscessus subsp. abscessus	Contig
786	GCF_900139405.1	1000786	Mycobacterium abscessus subsp. abscessus	Scaffold
787	GCF_900139415.1	1000787	Mycobacterium abscessus subsp. abscessus	Contig
788	GCF_900139425.1	1000788	Mycobacterium abscessus subsp. abscessus	Contig
789	GCF_900139435.1	1000789	Mycobacterium abscessus subsp. abscessus	Contig
790	GCF_900139455.1	1000790	Mycobacterium abscessus subsp. abscessus	Contig
791	GCF_900139465.1	1000791	Mycobacterium abscessus subsp. abscessus	Contig
792	GCF_900139475.1	1000792	Mycobacterium abscessus subsp. abscessus	Scaffold
793	GCF_900139485.1	1000793	Mycobacterium abscessus subsp. abscessus	Contig
794	GCF_900139495.1	1000794	Mycobacterium abscessus subsp. abscessus	Contig
795	GCF_900139505.1	1000795	Mycobacterium abscessus subsp. abscessus	Scaffold
796	GCF_900139515.1	1000796	Mycobacterium abscessus subsp. abscessus	Contig
797	GCF_900139535.1	1000797	Mycobacterium abscessus subsp. abscessus	Contig
798	GCF_900139565.1	1000798	Mycobacterium abscessus subsp. abscessus	Contig
799	GCF_900139615.1	1000799	Mycobacterium abscessus subsp. abscessus	Contig
800	GCF_900139675.1	1000800	Mycobacterium abscessus subsp. abscessus	Contig
801	GCF_900139685.1	1000801	Mycobacterium abscessus subsp. abscessus	Contig
802	GCF_900139695.1	1000802	Mycobacterium abscessus subsp. abscessus	Contig
803	GCF_900139705.1	1000803	Mycobacterium abscessus subsp. abscessus	Contig
804	GCF_900139725.1	1000804	Mycobacterium abscessus subsp. abscessus	Scaffold
805	GCF_900139735.1	1000805	Mycobacterium abscessus subsp. abscessus	Scaffold
806	GCF_900139745.1	1000806	Mycobacterium abscessus subsp. abscessus	Scaffold
807	GCF_900139765.1	1000807	Mycobacterium abscessus subsp. abscessus	Scaffold
808	GCF_900139785.1	1000808	Mycobacterium abscessus subsp. abscessus	Scaffold
809	GCF_900139805.1	1000809	Mycobacterium abscessus subsp. abscessus	Scaffold
810	GCF_900139815.1	1000810	Mycobacterium abscessus subsp. abscessus	Contig
811	GCF_900139825.1	1000811	Mycobacterium abscessus subsp. abscessus	Contig
812	GCF_900139845.1	1000812	Mycobacterium abscessus subsp. abscessus	Scaffold
813	GCF_900139855.1	1000813	Mycobacterium abscessus subsp. abscessus	Contig
814	GCF_900139865.1	1000814	Mycobacterium abscessus subsp. abscessus	Scaffold
815	GCF_900139875.1	1000815	Mycobacterium abscessus subsp. abscessus	Contig
816	GCF_900139885.1	1000816	Mycobacterium abscessus subsp. abscessus	Scaffold
817	GCF_900139895.1	1000817	Mycobacterium abscessus subsp. abscessus	Contig
818	GCF_900139925.1	1000818	Mycobacterium abscessus subsp. abscessus	Contig
819	GCF_900139935.1	1000819	Mycobacterium abscessus subsp. abscessus	Scaffold
820	GCF_900139945.1	1000820	Mycobacterium abscessus subsp. abscessus	Contig
821	GCF_900139955.1	1000821	Mycobacterium abscessus subsp. abscessus	Scaffold
822	GCF_900139965.1	1000822	Mycobacterium abscessus subsp. abscessus	Contig
823	GCF_900139975.1	1000823	Mycobacterium abscessus subsp. abscessus	Scaffold
824	GCF_900140005.1	1000824	Mycobacterium abscessus subsp. abscessus	Scaffold
825	GCF_900140015.1	1000825	Mycobacterium abscessus subsp. abscessus	Scaffold
826	GCF_900140025.1	1000826	Mycobacterium abscessus subsp. abscessus	Scaffold
827	GCF_900140035.1	1000827	Mycobacterium abscessus subsp. abscessus	Contig
828	GCF_900140045.1	1000828	Mycobacterium abscessus subsp. abscessus	Scaffold
829	GCF_900140065.1	1000829	Mycobacterium abscessus subsp. abscessus	Scaffold
830	GCF_900140085.1	1000830	Mycobacterium abscessus subsp. abscessus	Scaffold
831	GCF_900140095.1	1000831	Mycobacterium abscessus subsp. abscessus	Contig
832	GCF_900140105.1	1000832	Mycobacterium abscessus subsp. abscessus	Contig
833	GCF_900140115.1	1000833	Mycobacterium abscessus subsp. abscessus	Contig
834	GCF_900140125.1	1000834	Mycobacterium abscessus subsp. abscessus	Contig
835	GCF_900140145.1	1000835	Mycobacterium abscessus subsp. abscessus	Contig
836	GCF_900140165.1	1000836	Mycobacterium abscessus subsp. abscessus	Contig
837	GCF_900140185.1	1000837	Mycobacterium abscessus subsp. abscessus	Contig
838	GCF_900140195.1	1000838	Mycobacterium abscessus subsp. abscessus	Contig
839	GCF_900140245.1	1000839	Mycobacterium abscessus subsp. abscessus	Contig
840	GCF_900140255.1	1000840	Mycobacterium abscessus subsp. abscessus	Contig
841	GCF_900140265.1	1000841	Mycobacterium abscessus subsp. abscessus	Scaffold
842	GCF_900140285.1	1000842	Mycobacterium abscessus subsp. abscessus	Scaffold
843	GCF_900140315.1	1000843	Mycobacterium abscessus subsp. abscessus	Contig
844	GCF_900140325.1	1000844	Mycobacterium abscessus subsp. abscessus	Contig
845	GCF_900140335.1	1000845	Mycobacterium abscessus subsp. abscessus	Contig
846	GCF_900140345.1	1000846	Mycobacterium abscessus subsp. abscessus	Contig
847	GCF_900140355.1	1000847	Mycobacterium abscessus subsp. abscessus	Contig
848	GCF_900140375.1	1000848	Mycobacterium abscessus subsp. abscessus	Contig
849	GCF_900140395.1	1000849	Mycobacterium abscessus subsp. abscessus	Contig
850	GCF_900140405.1	1000850	Mycobacterium abscessus subsp. abscessus	Contig
851	GCF_900140415.1	1000851	Mycobacterium abscessus subsp. abscessus	Contig
852	GCF_900140425.1	1000852	Mycobacterium abscessus subsp. abscessus	Scaffold
853	GCF_900140435.1	1000853	Mycobacterium abscessus subsp. abscessus	Contig
854	GCF_900140455.1	1000854	Mycobacterium abscessus subsp. abscessus	Scaffold
855	GCF_900140465.1	1000855	Mycobacterium abscessus subsp. abscessus	Scaffold
856	GCF_900140475.1	1000856	Mycobacterium abscessus subsp. abscessus	Scaffold
857	GCF_900140485.1	1000857	Mycobacterium abscessus subsp. abscessus	Scaffold
858	GCF_900140505.1	1000858	Mycobacterium abscessus subsp. abscessus	Scaffold
859	GCF_900140515.1	1000859	Mycobacterium abscessus subsp. abscessus	Scaffold
860	GCF_900140525.1	1000860	Mycobacterium abscessus subsp. abscessus	Scaffold
861	GCF_900140535.1	1000861	Mycobacterium abscessus subsp. abscessus	Scaffold
862	GCF_900140545.1	1000862	Mycobacterium abscessus subsp. abscessus	Scaffold
863	GCF_900140555.1	1000863	Mycobacterium abscessus subsp. abscessus	Scaffold
864	GCF_900140565.1	1000864	Mycobacterium abscessus subsp. abscessus	Scaffold
865	GCF_900140575.1	1000865	Mycobacterium abscessus subsp. abscessus	Scaffold
866	GCF_900140595.1	1000866	Mycobacterium abscessus subsp. abscessus	Contig
867	GCF_900140605.1	1000867	Mycobacterium abscessus subsp. abscessus	Scaffold
868	GCF_900140615.1	1000868	Mycobacterium abscessus subsp. abscessus	Scaffold
869	GCF_900140625.1	1000869	Mycobacterium abscessus subsp. abscessus	Scaffold
870	GCF_900140645.1	1000870	Mycobacterium abscessus subsp. abscessus	Scaffold
871	GCF_900140655.1	1000871	Mycobacterium abscessus subsp. abscessus	Scaffold
872	GCF_900140665.1	1000872	Mycobacterium abscessus subsp. abscessus	Scaffold
873	GCF_900140675.1	1000873	Mycobacterium abscessus subsp. abscessus	Scaffold
874	GCF_900140685.1	1000874	Mycobacterium abscessus subsp. abscessus	Scaffold
875	GCF_900140695.1	1000875	Mycobacterium abscessus subsp. abscessus	Contig
876	GCF_900140705.1	1000876	Mycobacterium abscessus subsp. abscessus	Contig
877	GCF_900140715.1	1000877	Mycobacterium abscessus subsp. abscessus	Scaffold
878	GCF_900140725.1	1000878	Mycobacterium abscessus subsp. abscessus	Scaffold
879	GCF_900140745.1	1000879	Mycobacterium abscessus subsp. abscessus	Scaffold
880	GCF_900140785.1	1000880	Mycobacterium abscessus subsp. abscessus	Scaffold
881	GCF_900140795.1	1000881	Mycobacterium abscessus subsp. abscessus	Contig
882	GCF_900140805.1	1000882	Mycobacterium abscessus subsp. abscessus	Contig
883	GCF_900140815.1	1000883	Mycobacterium abscessus subsp. abscessus	Contig
884	GCF_900140825.1	1000884	Mycobacterium abscessus subsp. abscessus	Scaffold
885	GCF_900140835.1	1000885	Mycobacterium abscessus subsp. abscessus	Scaffold
886	GCF_900140855.1	1000886	Mycobacterium abscessus subsp. abscessus	Scaffold
887	GCF_900140875.1	1000887	Mycobacterium abscessus subsp. abscessus	Scaffold
888	GCF_900140885.1	1000888	Mycobacterium abscessus subsp. abscessus	Scaffold
889	GCF_900140895.1	1000889	Mycobacterium abscessus subsp. abscessus	Scaffold
890	GCF_900140905.1	1000890	Mycobacterium abscessus subsp. abscessus	Scaffold
891	GCF_900140915.1	1000891	Mycobacterium abscessus subsp. abscessus	Contig
892	GCF_900140925.1	1000892	Mycobacterium abscessus subsp. abscessus	Contig
893	GCF_900140935.1	1000893	Mycobacterium abscessus subsp. abscessus	Scaffold
894	GCF_900140945.1	1000894	Mycobacterium abscessus subsp. abscessus	Scaffold
895	GCF_900140955.1	1000895	Mycobacterium abscessus subsp. abscessus	Scaffold
896	GCF_900140965.1	1000896	Mycobacterium abscessus subsp. abscessus	Scaffold
897	GCF_900140975.1	1000897	Mycobacterium abscessus subsp. abscessus	Scaffold
898	GCF_900140985.1	1000898	Mycobacterium abscessus subsp. abscessus	Scaffold
899	GCF_900140995.1	1000899	Mycobacterium abscessus subsp. abscessus	Scaffold
900	GCF_900141005.1	1000900	Mycobacterium abscessus subsp. abscessus	Scaffold
901	GCF_900141025.1	1000901	Mycobacterium abscessus subsp. abscessus	Contig
902	GCF_900141035.1	1000902	Mycobacterium abscessus subsp. abscessus	Scaffold
903	GCF_900141055.1	1000903	Mycobacterium abscessus subsp. abscessus	Contig
904	GCF_900141065.1	1000904	Mycobacterium abscessus subsp. abscessus	Scaffold
905	GCF_900141075.1	1000905	Mycobacterium abscessus subsp. abscessus	Scaffold
906	GCF_900141095.1	1000906	Mycobacterium abscessus subsp. abscessus	Scaffold
907	GCF_900141105.1	1000907	Mycobacterium abscessus subsp. abscessus	Scaffold
908	GCF_900141115.1	1000908	Mycobacterium abscessus subsp. abscessus	Scaffold
909	GCF_900141125.1	1000909	Mycobacterium abscessus subsp. abscessus	Scaffold
910	GCF_900141145.1	1000910	Mycobacterium abscessus subsp. abscessus	Contig
911	GCF_900141155.1	1000911	Mycobacterium abscessus subsp. abscessus	Scaffold
912	GCF_900141165.1	1000912	Mycobacterium abscessus subsp. abscessus	Scaffold
913	GCF_900141175.1	1000913	Mycobacterium abscessus subsp. abscessus	Contig
914	GCF_900141205.1	1000914	Mycobacterium abscessus subsp. abscessus	Scaffold
915	GCF_900141215.1	1000915	Mycobacterium abscessus subsp. abscessus	Scaffold
916	GCF_900141235.1	1000916	Mycobacterium abscessus subsp. abscessus	Scaffold
917	GCF_900141255.1	1000917	Mycobacterium abscessus subsp. abscessus	Scaffold
918	GCF_900141265.1	1000918	Mycobacterium abscessus subsp. abscessus	Scaffold
919	GCF_900141285.1	1000919	Mycobacterium abscessus subsp. abscessus	Contig
920	GCF_900141295.1	1000920	Mycobacterium abscessus subsp. abscessus	Scaffold
921	GCF_900141305.1	1000921	Mycobacterium abscessus subsp. abscessus	Scaffold
922	GCF_900141315.1	1000922	Mycobacterium abscessus subsp. abscessus	Scaffold
923	GCF_900141325.1	1000923	Mycobacterium abscessus subsp. abscessus	Scaffold
924	GCF_900141335.1	1000924	Mycobacterium abscessus subsp. abscessus	Scaffold
925	GCF_900141345.1	1000925	Mycobacterium abscessus subsp. abscessus	Scaffold
926	GCF_900141365.1	1000926	Mycobacterium abscessus subsp. abscessus	Scaffold
927	GCF_900141375.1	1000927	Mycobacterium abscessus subsp. abscessus	Scaffold
928	GCF_900141385.1	1000928	Mycobacterium abscessus subsp. abscessus	Scaffold
929	GCF_900141395.1	1000929	Mycobacterium abscessus subsp. abscessus	Scaffold
930	GCF_900141405.1	1000930	Mycobacterium abscessus subsp. abscessus	Scaffold
931	GCF_900141435.1	1000931	Mycobacterium abscessus subsp. abscessus	Scaffold
932	GCF_900141445.1	1000932	Mycobacterium abscessus subsp. abscessus	Scaffold
933	GCF_900141455.1	1000933	Mycobacterium abscessus subsp. abscessus	Scaffold
934	GCF_900141465.1	1000934	Mycobacterium abscessus subsp. abscessus	Scaffold
935	GCF_900141485.1	1000935	Mycobacterium abscessus subsp. abscessus	Scaffold
936	GCF_900141495.1	1000936	Mycobacterium abscessus subsp. abscessus	Scaffold
937	GCF_900141525.1	1000937	Mycobacterium abscessus subsp. abscessus	Scaffold
938	GCF_900141535.1	1000938	Mycobacterium abscessus subsp. abscessus	Scaffold
939	GCF_900141545.1	1000939	Mycobacterium abscessus subsp. abscessus	Scaffold
940	GCF_900141555.1	1000940	Mycobacterium abscessus subsp. abscessus	Scaffold
941	GCF_900141565.1	1000941	Mycobacterium abscessus subsp. abscessus	Scaffold
942	GCF_900141575.1	1000942	Mycobacterium abscessus subsp. abscessus	Scaffold
943	GCF_900141585.1	1000943	Mycobacterium abscessus subsp. abscessus	Scaffold
944	GCF_900141595.1	1000944	Mycobacterium abscessus subsp. abscessus	Scaffold
945	GCF_900141615.1	1000945	Mycobacterium abscessus subsp. abscessus	Scaffold
946	GCF_900141645.1	1000946	Mycobacterium abscessus subsp. abscessus	Scaffold
947	GCF_900141675.1	1000947	Mycobacterium abscessus subsp. abscessus	Scaffold
948	GCF_900141685.1	1000948	Mycobacterium abscessus subsp. abscessus	Scaffold
949	GCF_900141695.1	1000949	Mycobacterium abscessus subsp. abscessus	Scaffold
965	GCF_000524075.1	1000965	Mycobacterium abscessus subsp. bolletii	Contig
966	GCF_000758225.1	1000966	Mycobacterium abscessus subsp. bolletii	Complete Genome
967	GCF_000758385.1	1000967	Mycobacterium abscessus subsp. bolletii	Complete Genome
968	GCF_000758405.1	1000968	Mycobacterium abscessus subsp. bolletii	Complete Genome
969	GCF_000770125.1	1000969	Mycobacterium abscessus subsp. bolletii	Complete Genome
970	GCF_001792615.1	1000970	Mycobacterium abscessus subsp. bolletii	Contig
971	GCF_001792645.1	1000971	Mycobacterium abscessus subsp. bolletii	Contig
972	GCF_002013835.1	1000972	Mycobacterium abscessus subsp. bolletii	Contig
973	GCF_002086525.1	1000973	Mycobacterium abscessus subsp. bolletii	Contig
974	GCF_900130295.1	1000974	Mycobacterium abscessus subsp. bolletii	Contig
975	GCF_900130485.1	1000975	Mycobacterium abscessus subsp. bolletii	Contig
976	GCF_900130515.1	1000976	Mycobacterium abscessus subsp. bolletii	Contig
977	GCF_900130615.1	1000977	Mycobacterium abscessus subsp. bolletii	Contig
978	GCF_900130735.1	1000978	Mycobacterium abscessus subsp. bolletii	Contig
979	GCF_900130815.1	1000979	Mycobacterium abscessus subsp. bolletii	Contig
980	GCF_900130975.1	1000980	Mycobacterium abscessus subsp. bolletii	Scaffold
981	GCF_900130995.1	1000981	Mycobacterium abscessus subsp. bolletii	Scaffold
982	GCF_900131035.1	1000982	Mycobacterium abscessus subsp. bolletii	Contig
983	GCF_900131095.1	1000983	Mycobacterium abscessus subsp. bolletii	Contig
984	GCF_900131105.1	1000984	Mycobacterium abscessus subsp. bolletii	Contig
985	GCF_900131125.1	1000985	Mycobacterium abscessus subsp. bolletii	Contig
986	GCF_900131135.1	1000986	Mycobacterium abscessus subsp. bolletii	Contig
987	GCF_900131215.1	1000987	Mycobacterium abscessus subsp. bolletii	Contig
988	GCF_900131255.1	1000988	Mycobacterium abscessus subsp. bolletii	Contig
989	GCF_900131295.1	1000989	Mycobacterium abscessus subsp. bolletii	Contig
990	GCF_900131455.1	1000990	Mycobacterium abscessus subsp. bolletii	Scaffold
991	GCF_900131555.1	1000991	Mycobacterium abscessus subsp. bolletii	Contig
992	GCF_900131565.1	1000992	Mycobacterium abscessus subsp. bolletii	Scaffold
993	GCF_900131745.1	1000993	Mycobacterium abscessus subsp. bolletii	Contig
994	GCF_900131775.1	1000994	Mycobacterium abscessus subsp. bolletii	Scaffold
995	GCF_900131795.1	1000995	Mycobacterium abscessus subsp. bolletii	Scaffold
996	GCF_900131835.1	1000996	Mycobacterium abscessus subsp. bolletii	Scaffold
997	GCF_900131885.1	1000997	Mycobacterium abscessus subsp. bolletii	Contig
998	GCF_900131955.1	1000998	Mycobacterium abscessus subsp. bolletii	Contig
999	GCF_900132055.1	1000999	Mycobacterium abscessus subsp. bolletii	Contig
1000	GCF_900132145.1	1001000	Mycobacterium abscessus subsp. bolletii	Contig
1001	GCF_900132165.1	1001001	Mycobacterium abscessus subsp. bolletii	Scaffold
1002	GCF_900132285.1	1001002	Mycobacterium abscessus subsp. bolletii	Contig
1003	GCF_900132305.1	1001003	Mycobacterium abscessus subsp. bolletii	Contig
1004	GCF_900132345.1	1001004	Mycobacterium abscessus subsp. bolletii	Contig
1005	GCF_900132355.1	1001005	Mycobacterium abscessus subsp. bolletii	Contig
1006	GCF_900132405.1	1001006	Mycobacterium abscessus subsp. bolletii	Contig
1007	GCF_900132455.1	1001007	Mycobacterium abscessus subsp. bolletii	Contig
1008	GCF_900132465.1	1001008	Mycobacterium abscessus subsp. bolletii	Scaffold
1009	GCF_900132715.1	1001009	Mycobacterium abscessus subsp. bolletii	Contig
1010	GCF_900132745.1	1001010	Mycobacterium abscessus subsp. bolletii	Contig
1011	GCF_900132765.1	1001011	Mycobacterium abscessus subsp. bolletii	Contig
1012	GCF_900132785.1	1001012	Mycobacterium abscessus subsp. bolletii	Contig
1013	GCF_900132985.1	1001013	Mycobacterium abscessus subsp. bolletii	Scaffold
1014	GCF_900133045.1	1001014	Mycobacterium abscessus subsp. bolletii	Scaffold
1015	GCF_900133055.1	1001015	Mycobacterium abscessus subsp. bolletii	Scaffold
1016	GCF_900133105.1	1001016	Mycobacterium abscessus subsp. bolletii	Scaffold
1017	GCF_900133335.1	1001017	Mycobacterium abscessus subsp. bolletii	Contig
1018	GCF_900133415.1	1001018	Mycobacterium abscessus subsp. bolletii	Contig
1019	GCF_900133625.1	1001019	Mycobacterium abscessus subsp. bolletii	Scaffold
1020	GCF_900133635.1	1001020	Mycobacterium abscessus subsp. bolletii	Scaffold
1021	GCF_900133785.1	1001021	Mycobacterium abscessus subsp. bolletii	Scaffold
1022	GCF_900133795.1	1001022	Mycobacterium abscessus subsp. bolletii	Scaffold
1023	GCF_900133925.1	1001023	Mycobacterium abscessus subsp. bolletii	Contig
1024	GCF_900134105.1	1001024	Mycobacterium abscessus subsp. bolletii	Scaffold
1025	GCF_900134275.1	1001025	Mycobacterium abscessus subsp. bolletii	Scaffold
1026	GCF_900134285.1	1001026	Mycobacterium abscessus subsp. bolletii	Scaffold
1027	GCF_900134295.1	1001027	Mycobacterium abscessus subsp. bolletii	Scaffold
1028	GCF_900134335.1	1001028	Mycobacterium abscessus subsp. bolletii	Scaffold
1029	GCF_900134425.1	1001029	Mycobacterium abscessus subsp. bolletii	Scaffold
1030	GCF_900134535.1	1001030	Mycobacterium abscessus subsp. bolletii	Scaffold
1031	GCF_900134755.1	1001031	Mycobacterium abscessus subsp. bolletii	Contig
1032	GCF_900134785.1	1001032	Mycobacterium abscessus subsp. bolletii	Contig
1033	GCF_900134845.1	1001033	Mycobacterium abscessus subsp. bolletii	Contig
1034	GCF_900134905.1	1001034	Mycobacterium abscessus subsp. bolletii	Contig
1035	GCF_900134915.1	1001035	Mycobacterium abscessus subsp. bolletii	Contig
1036	GCF_900134925.1	1001036	Mycobacterium abscessus subsp. bolletii	Contig
1037	GCF_900134995.1	1001037	Mycobacterium abscessus subsp. bolletii	Contig
1038	GCF_900135035.1	1001038	Mycobacterium abscessus subsp. bolletii	Scaffold
1039	GCF_900135225.1	1001039	Mycobacterium abscessus subsp. bolletii	Contig
1040	GCF_900135235.1	1001040	Mycobacterium abscessus subsp. bolletii	Contig
1041	GCF_900135885.1	1001041	Mycobacterium abscessus subsp. bolletii	Scaffold
1042	GCF_900135895.1	1001042	Mycobacterium abscessus subsp. bolletii	Scaffold
1043	GCF_900135995.1	1001043	Mycobacterium abscessus subsp. bolletii	Scaffold
1044	GCF_900136205.1	1001044	Mycobacterium abscessus subsp. bolletii	Scaffold
1045	GCF_900136235.1	1001045	Mycobacterium abscessus subsp. bolletii	Scaffold
1046	GCF_900136655.1	1001046	Mycobacterium abscessus subsp. bolletii	Scaffold
1047	GCF_900137135.1	1001047	Mycobacterium abscessus subsp. bolletii	Scaffold
1048	GCF_900137195.1	1001048	Mycobacterium abscessus subsp. bolletii	Scaffold
1049	GCF_900137535.1	1001049	Mycobacterium abscessus subsp. bolletii	Scaffold
1050	GCF_900137855.1	1001050	Mycobacterium abscessus subsp. bolletii	Scaffold
1051	GCF_900137885.1	1001051	Mycobacterium abscessus subsp. bolletii	Scaffold
1052	GCF_900137935.1	1001052	Mycobacterium abscessus subsp. bolletii	Contig
1053	GCF_900138865.1	1001053	Mycobacterium abscessus subsp. bolletii	Contig
1054	GCF_900139385.1	1001054	Mycobacterium abscessus subsp. bolletii	Contig
1055	GCF_900139545.1	1001055	Mycobacterium abscessus subsp. bolletii	Contig
1056	GCF_900139635.1	1001056	Mycobacterium abscessus subsp. bolletii	Contig
1057	GCF_900139985.1	1001057	Mycobacterium abscessus subsp. bolletii	Contig
1058	GCF_900139995.1	1001058	Mycobacterium abscessus subsp. bolletii	Scaffold
1059	GCF_900140055.1	1001059	Mycobacterium abscessus subsp. bolletii	Contig
1060	GCF_900140075.1	1001060	Mycobacterium abscessus subsp. bolletii	Contig
1061	GCF_900140135.1	1001061	Mycobacterium abscessus subsp. bolletii	Contig
1062	GCF_900140175.1	1001062	Mycobacterium abscessus subsp. bolletii	Contig
1063	GCF_900140205.1	1001063	Mycobacterium abscessus subsp. bolletii	Contig
1064	GCF_900140215.1	1001064	Mycobacterium abscessus subsp. bolletii	Contig
1065	GCF_900141195.1	1001065	Mycobacterium abscessus subsp. bolletii	Contig
1066	GCF_900141415.1	1001066	Mycobacterium abscessus subsp. bolletii	Scaffold
1067	GCF_900141605.1	1001067	Mycobacterium abscessus subsp. bolletii	Scaffold
1070	GCF_000277775.2	1001070	Mycobacterium abscessus subsp. massiliense	Complete Genome
1071	GCF_000497265.2	1001071	Mycobacterium abscessus subsp. massiliense	Complete Genome
1072	GCF_001792625.1	1001072	Mycobacterium abscessus subsp. massiliense	Contig
1073	GCF_002086375.1	1001073	Mycobacterium abscessus subsp. massiliense	Contig
1074	GCF_002140035.1	1001074	Mycobacterium abscessus subsp. massiliense	Complete Genome
1075	GCF_900130275.1	1001075	Mycobacterium abscessus subsp. massiliense	Contig
1076	GCF_900130285.1	1001076	Mycobacterium abscessus subsp. massiliense	Contig
1077	GCF_900130305.1	1001077	Mycobacterium abscessus subsp. massiliense	Contig
1078	GCF_900130325.1	1001078	Mycobacterium abscessus subsp. massiliense	Scaffold
1079	GCF_900130335.1	1001079	Mycobacterium abscessus subsp. massiliense	Contig
1080	GCF_900130345.1	1001080	Mycobacterium abscessus subsp. massiliense	Contig
1081	GCF_900130355.1	1001081	Mycobacterium abscessus subsp. massiliense	Contig
1082	GCF_900130365.1	1001082	Mycobacterium abscessus subsp. massiliense	Contig
1083	GCF_900130375.1	1001083	Mycobacterium abscessus subsp. massiliense	Contig
1084	GCF_900130385.1	1001084	Mycobacterium abscessus subsp. massiliense	Contig
1085	GCF_900130435.1	1001085	Mycobacterium abscessus subsp. massiliense	Contig
1086	GCF_900130465.1	1001086	Mycobacterium abscessus subsp. massiliense	Contig
1087	GCF_900130535.1	1001087	Mycobacterium abscessus subsp. massiliense	Contig
1088	GCF_900130545.1	1001088	Mycobacterium abscessus subsp. massiliense	Scaffold
1089	GCF_900130575.1	1001089	Mycobacterium abscessus subsp. massiliense	Contig
1090	GCF_900130585.1	1001090	Mycobacterium abscessus subsp. massiliense	Contig
1091	GCF_900130625.1	1001091	Mycobacterium abscessus subsp. massiliense	Contig
1092	GCF_900130635.1	1001092	Mycobacterium abscessus subsp. massiliense	Contig
1093	GCF_900130665.1	1001093	Mycobacterium abscessus subsp. massiliense	Contig
1094	GCF_900130675.1	1001094	Mycobacterium abscessus subsp. massiliense	Scaffold
1095	GCF_900130715.1	1001095	Mycobacterium abscessus subsp. massiliense	Scaffold
1096	GCF_900130745.1	1001096	Mycobacterium abscessus subsp. massiliense	Contig
1097	GCF_900130755.1	1001097	Mycobacterium abscessus subsp. massiliense	Contig
1098	GCF_900130765.1	1001098	Mycobacterium abscessus subsp. massiliense	Contig
1099	GCF_900130775.1	1001099	Mycobacterium abscessus subsp. massiliense	Contig
1100	GCF_900130795.1	1001100	Mycobacterium abscessus subsp. massiliense	Contig
1101	GCF_900130805.1	1001101	Mycobacterium abscessus subsp. massiliense	Contig
1102	GCF_900130825.1	1001102	Mycobacterium abscessus subsp. massiliense	Contig
1103	GCF_900130835.1	1001103	Mycobacterium abscessus subsp. massiliense	Contig
1104	GCF_900130855.1	1001104	Mycobacterium abscessus subsp. massiliense	Scaffold
1105	GCF_900130865.1	1001105	Mycobacterium abscessus subsp. massiliense	Contig
1106	GCF_900130885.1	1001106	Mycobacterium abscessus subsp. massiliense	Contig
1107	GCF_900130905.1	1001107	Mycobacterium abscessus subsp. massiliense	Contig
1108	GCF_900130945.1	1001108	Mycobacterium abscessus subsp. massiliense	Contig
1109	GCF_900131025.1	1001109	Mycobacterium abscessus subsp. massiliense	Scaffold
1110	GCF_900131065.1	1001110	Mycobacterium abscessus subsp. massiliense	Contig
1111	GCF_900131205.1	1001111	Mycobacterium abscessus subsp. massiliense	Contig
1112	GCF_900131225.1	1001112	Mycobacterium abscessus subsp. massiliense	Contig
1113	GCF_900131235.1	1001113	Mycobacterium abscessus subsp. massiliense	Scaffold
1114	GCF_900131265.1	1001114	Mycobacterium abscessus subsp. massiliense	Contig
1115	GCF_900131305.1	1001115	Mycobacterium abscessus subsp. massiliense	Contig
1116	GCF_900131315.1	1001116	Mycobacterium abscessus subsp. massiliense	Contig
1117	GCF_900131325.1	1001117	Mycobacterium abscessus subsp. massiliense	Contig
1118	GCF_900131385.1	1001118	Mycobacterium abscessus subsp. massiliense	Contig
1119	GCF_900131405.1	1001119	Mycobacterium abscessus subsp. massiliense	Contig
1120	GCF_900131425.1	1001120	Mycobacterium abscessus subsp. massiliense	Contig
1121	GCF_900131505.1	1001121	Mycobacterium abscessus subsp. massiliense	Scaffold
1122	GCF_900131515.1	1001122	Mycobacterium abscessus subsp. massiliense	Scaffold
1123	GCF_900131525.1	1001123	Mycobacterium abscessus subsp. massiliense	Scaffold
1124	GCF_900131535.1	1001124	Mycobacterium abscessus subsp. massiliense	Scaffold
1125	GCF_900131545.1	1001125	Mycobacterium abscessus subsp. massiliense	Scaffold
1126	GCF_900131585.1	1001126	Mycobacterium abscessus subsp. massiliense	Scaffold
1127	GCF_900131615.1	1001127	Mycobacterium abscessus subsp. massiliense	Contig
1128	GCF_900131635.1	1001128	Mycobacterium abscessus subsp. massiliense	Contig
1129	GCF_900131655.1	1001129	Mycobacterium abscessus subsp. massiliense	Contig
1130	GCF_900131685.1	1001130	Mycobacterium abscessus subsp. massiliense	Contig
1131	GCF_900131695.1	1001131	Mycobacterium abscessus subsp. massiliense	Contig
1132	GCF_900131725.1	1001132	Mycobacterium abscessus subsp. massiliense	Contig
1133	GCF_900131735.1	1001133	Mycobacterium abscessus subsp. massiliense	Contig
1134	GCF_900131755.1	1001134	Mycobacterium abscessus subsp. massiliense	Contig
1135	GCF_900131815.1	1001135	Mycobacterium abscessus subsp. massiliense	Scaffold
1136	GCF_900131855.1	1001136	Mycobacterium abscessus subsp. massiliense	Scaffold
1137	GCF_900131865.1	1001137	Mycobacterium abscessus subsp. massiliense	Scaffold
1138	GCF_900131875.1	1001138	Mycobacterium abscessus subsp. massiliense	Scaffold
1139	GCF_900131895.1	1001139	Mycobacterium abscessus subsp. massiliense	Scaffold
1140	GCF_900131905.1	1001140	Mycobacterium abscessus subsp. massiliense	Contig
1141	GCF_900131935.1	1001141	Mycobacterium abscessus subsp. massiliense	Contig
1142	GCF_900131945.1	1001142	Mycobacterium abscessus subsp. massiliense	Contig
1143	GCF_900131995.1	1001143	Mycobacterium abscessus subsp. massiliense	Contig
1144	GCF_900132025.1	1001144	Mycobacterium abscessus subsp. massiliense	Contig
1145	GCF_900132035.1	1001145	Mycobacterium abscessus subsp. massiliense	Contig
1146	GCF_900132065.1	1001146	Mycobacterium abscessus subsp. massiliense	Contig
1147	GCF_900132075.1	1001147	Mycobacterium abscessus subsp. massiliense	Contig
1148	GCF_900132085.1	1001148	Mycobacterium abscessus subsp. massiliense	Scaffold
1149	GCF_900132105.1	1001149	Mycobacterium abscessus subsp. massiliense	Contig
1150	GCF_900132125.1	1001150	Mycobacterium abscessus subsp. massiliense	Contig
1151	GCF_900132185.1	1001151	Mycobacterium abscessus subsp. massiliense	Scaffold
1152	GCF_900132195.1	1001152	Mycobacterium abscessus subsp. massiliense	Scaffold
1153	GCF_900132215.1	1001153	Mycobacterium abscessus subsp. massiliense	Scaffold
1154	GCF_900132225.1	1001154	Mycobacterium abscessus subsp. massiliense	Scaffold
1155	GCF_900132235.1	1001155	Mycobacterium abscessus subsp. massiliense	Scaffold
1156	GCF_900132245.1	1001156	Mycobacterium abscessus subsp. massiliense	Scaffold
1157	GCF_900132265.1	1001157	Mycobacterium abscessus subsp. massiliense	Scaffold
1158	GCF_900132275.1	1001158	Mycobacterium abscessus subsp. massiliense	Scaffold
1159	GCF_900132375.1	1001159	Mycobacterium abscessus subsp. massiliense	Contig
1160	GCF_900132385.1	1001160	Mycobacterium abscessus subsp. massiliense	Contig
1161	GCF_900132395.1	1001161	Mycobacterium abscessus subsp. massiliense	Contig
1162	GCF_900132475.1	1001162	Mycobacterium abscessus subsp. massiliense	Contig
1163	GCF_900132495.1	1001163	Mycobacterium abscessus subsp. massiliense	Scaffold
1164	GCF_900132535.1	1001164	Mycobacterium abscessus subsp. massiliense	Scaffold
1165	GCF_900132635.1	1001165	Mycobacterium abscessus subsp. massiliense	Scaffold
1166	GCF_900132695.1	1001166	Mycobacterium abscessus subsp. massiliense	Contig
1167	GCF_900132705.1	1001167	Mycobacterium abscessus subsp. massiliense	Contig
1168	GCF_900132725.1	1001168	Mycobacterium abscessus subsp. massiliense	Scaffold
1169	GCF_900132795.1	1001169	Mycobacterium abscessus subsp. massiliense	Contig
1170	GCF_900132815.1	1001170	Mycobacterium abscessus subsp. massiliense	Contig
1171	GCF_900132825.1	1001171	Mycobacterium abscessus subsp. massiliense	Contig
1172	GCF_900132895.1	1001172	Mycobacterium abscessus subsp. massiliense	Scaffold
1173	GCF_900132925.1	1001173	Mycobacterium abscessus subsp. massiliense	Scaffold
1174	GCF_900132975.1	1001174	Mycobacterium abscessus subsp. massiliense	Scaffold
1175	GCF_900133015.1	1001175	Mycobacterium abscessus subsp. massiliense	Scaffold
1176	GCF_900133025.1	1001176	Mycobacterium abscessus subsp. massiliense	Scaffold
1177	GCF_900133065.1	1001177	Mycobacterium abscessus subsp. massiliense	Scaffold
1178	GCF_900133145.1	1001178	Mycobacterium abscessus subsp. massiliense	Scaffold
1179	GCF_900133155.1	1001179	Mycobacterium abscessus subsp. massiliense	Scaffold
1180	GCF_900133165.1	1001180	Mycobacterium abscessus subsp. massiliense	Scaffold
1181	GCF_900133185.1	1001181	Mycobacterium abscessus subsp. massiliense	Scaffold
1182	GCF_900133195.1	1001182	Mycobacterium abscessus subsp. massiliense	Scaffold
1183	GCF_900133235.1	1001183	Mycobacterium abscessus subsp. massiliense	Contig
1184	GCF_900133445.1	1001184	Mycobacterium abscessus subsp. massiliense	Contig
1185	GCF_900133475.1	1001185	Mycobacterium abscessus subsp. massiliense	Contig
1186	GCF_900133485.1	1001186	Mycobacterium abscessus subsp. massiliense	Scaffold
1187	GCF_900133585.1	1001187	Mycobacterium abscessus subsp. massiliense	Scaffold
1188	GCF_900133595.1	1001188	Mycobacterium abscessus subsp. massiliense	Scaffold
1189	GCF_900133605.1	1001189	Mycobacterium abscessus subsp. massiliense	Scaffold
1190	GCF_900133615.1	1001190	Mycobacterium abscessus subsp. massiliense	Scaffold
1191	GCF_900133675.1	1001191	Mycobacterium abscessus subsp. massiliense	Scaffold
1192	GCF_900133695.1	1001192	Mycobacterium abscessus subsp. massiliense	Scaffold
1193	GCF_900133725.1	1001193	Mycobacterium abscessus subsp. massiliense	Scaffold
1194	GCF_900133735.1	1001194	Mycobacterium abscessus subsp. massiliense	Scaffold
1195	GCF_900133745.1	1001195	Mycobacterium abscessus subsp. massiliense	Scaffold
1196	GCF_900133755.1	1001196	Mycobacterium abscessus subsp. massiliense	Scaffold
1197	GCF_900133765.1	1001197	Mycobacterium abscessus subsp. massiliense	Scaffold
1198	GCF_900133825.1	1001198	Mycobacterium abscessus subsp. massiliense	Scaffold
1199	GCF_900133865.1	1001199	Mycobacterium abscessus subsp. massiliense	Contig
1200	GCF_900133875.1	1001200	Mycobacterium abscessus subsp. massiliense	Scaffold
1201	GCF_900134025.1	1001201	Mycobacterium abscessus subsp. massiliense	Contig
1202	GCF_900134075.1	1001202	Mycobacterium abscessus subsp. massiliense	Scaffold
1203	GCF_900134235.1	1001203	Mycobacterium abscessus subsp. massiliense	Scaffold
1204	GCF_900134315.1	1001204	Mycobacterium abscessus subsp. massiliense	Scaffold
1205	GCF_900134325.1	1001205	Mycobacterium abscessus subsp. massiliense	Scaffold
1206	GCF_900134405.1	1001206	Mycobacterium abscessus subsp. massiliense	Scaffold
1207	GCF_900134445.1	1001207	Mycobacterium abscessus subsp. massiliense	Scaffold
1208	GCF_900134475.1	1001208	Mycobacterium abscessus subsp. massiliense	Scaffold
1209	GCF_900134495.1	1001209	Mycobacterium abscessus subsp. massiliense	Scaffold
1210	GCF_900134545.1	1001210	Mycobacterium abscessus subsp. massiliense	Scaffold
1211	GCF_900134565.1	1001211	Mycobacterium abscessus subsp. massiliense	Scaffold
1212	GCF_900134575.1	1001212	Mycobacterium abscessus subsp. massiliense	Scaffold
1213	GCF_900134635.1	1001213	Mycobacterium abscessus subsp. massiliense	Scaffold
1214	GCF_900134655.1	1001214	Mycobacterium abscessus subsp. massiliense	Scaffold
1215	GCF_900134685.1	1001215	Mycobacterium abscessus subsp. massiliense	Scaffold
1216	GCF_900134765.1	1001216	Mycobacterium abscessus subsp. massiliense	Scaffold
1217	GCF_900134835.1	1001217	Mycobacterium abscessus subsp. massiliense	Contig
1218	GCF_900134865.1	1001218	Mycobacterium abscessus subsp. massiliense	Contig
1219	GCF_900134885.1	1001219	Mycobacterium abscessus subsp. massiliense	Contig
1220	GCF_900135175.1	1001220	Mycobacterium abscessus subsp. massiliense	Contig
1221	GCF_900135425.1	1001221	Mycobacterium abscessus subsp. massiliense	Contig
1222	GCF_900135445.1	1001222	Mycobacterium abscessus subsp. massiliense	Contig
1223	GCF_900135695.1	1001223	Mycobacterium abscessus subsp. massiliense	Scaffold
1224	GCF_900135735.1	1001224	Mycobacterium abscessus subsp. massiliense	Scaffold
1225	GCF_900135745.1	1001225	Mycobacterium abscessus subsp. massiliense	Scaffold
1226	GCF_900135755.1	1001226	Mycobacterium abscessus subsp. massiliense	Scaffold
1227	GCF_900135835.1	1001227	Mycobacterium abscessus subsp. massiliense	Scaffold
1228	GCF_900135875.1	1001228	Mycobacterium abscessus subsp. massiliense	Scaffold
1229	GCF_900135905.1	1001229	Mycobacterium abscessus subsp. massiliense	Scaffold
1230	GCF_900135915.1	1001230	Mycobacterium abscessus subsp. massiliense	Scaffold
1231	GCF_900135955.1	1001231	Mycobacterium abscessus subsp. massiliense	Scaffold
1232	GCF_900135965.1	1001232	Mycobacterium abscessus subsp. massiliense	Scaffold
1233	GCF_900135985.1	1001233	Mycobacterium abscessus subsp. massiliense	Scaffold
1234	GCF_900136005.1	1001234	Mycobacterium abscessus subsp. massiliense	Scaffold
1235	GCF_900136025.1	1001235	Mycobacterium abscessus subsp. massiliense	Scaffold
1236	GCF_900136125.1	1001236	Mycobacterium abscessus subsp. massiliense	Scaffold
1237	GCF_900136175.1	1001237	Mycobacterium abscessus subsp. massiliense	Scaffold
1238	GCF_900136195.1	1001238	Mycobacterium abscessus subsp. massiliense	Scaffold
1239	GCF_900136225.1	1001239	Mycobacterium abscessus subsp. massiliense	Scaffold
1240	GCF_900136275.1	1001240	Mycobacterium abscessus subsp. massiliense	Scaffold
1241	GCF_900136295.1	1001241	Mycobacterium abscessus subsp. massiliense	Scaffold
1242	GCF_900136315.1	1001242	Mycobacterium abscessus subsp. massiliense	Scaffold
1243	GCF_900136325.1	1001243	Mycobacterium abscessus subsp. massiliense	Scaffold
1244	GCF_900136345.1	1001244	Mycobacterium abscessus subsp. massiliense	Scaffold
1245	GCF_900136375.1	1001245	Mycobacterium abscessus subsp. massiliense	Scaffold
1246	GCF_900136395.1	1001246	Mycobacterium abscessus subsp. massiliense	Scaffold
1247	GCF_900136405.1	1001247	Mycobacterium abscessus subsp. massiliense	Scaffold
1248	GCF_900136425.1	1001248	Mycobacterium abscessus subsp. massiliense	Scaffold
1249	GCF_900136455.1	1001249	Mycobacterium abscessus subsp. massiliense	Contig
1250	GCF_900136465.1	1001250	Mycobacterium abscessus subsp. massiliense	Contig
1251	GCF_900136495.1	1001251	Mycobacterium abscessus subsp. massiliense	Contig
1252	GCF_900136525.1	1001252	Mycobacterium abscessus subsp. massiliense	Scaffold
1253	GCF_900136635.1	1001253	Mycobacterium abscessus subsp. massiliense	Contig
1254	GCF_900136715.1	1001254	Mycobacterium abscessus subsp. massiliense	Contig
1255	GCF_900136725.1	1001255	Mycobacterium abscessus subsp. massiliense	Contig
1256	GCF_900136755.1	1001256	Mycobacterium abscessus subsp. massiliense	Contig
1257	GCF_900136785.1	1001257	Mycobacterium abscessus subsp. massiliense	Contig
1258	GCF_900136825.1	1001258	Mycobacterium abscessus subsp. massiliense	Contig
1259	GCF_900136965.1	1001259	Mycobacterium abscessus subsp. massiliense	Scaffold
1260	GCF_900137025.1	1001260	Mycobacterium abscessus subsp. massiliense	Scaffold
1261	GCF_900137095.1	1001261	Mycobacterium abscessus subsp. massiliense	Scaffold
1262	GCF_900137105.1	1001262	Mycobacterium abscessus subsp. massiliense	Scaffold
1263	GCF_900137185.1	1001263	Mycobacterium abscessus subsp. massiliense	Scaffold
1264	GCF_900137245.1	1001264	Mycobacterium abscessus subsp. massiliense	Scaffold
1265	GCF_900137295.1	1001265	Mycobacterium abscessus subsp. massiliense	Scaffold
1266	GCF_900137335.1	1001266	Mycobacterium abscessus subsp. massiliense	Scaffold
1267	GCF_900137475.1	1001267	Mycobacterium abscessus subsp. massiliense	Scaffold
1268	GCF_900137485.1	1001268	Mycobacterium abscessus subsp. massiliense	Scaffold
1269	GCF_900137555.1	1001269	Mycobacterium abscessus subsp. massiliense	Scaffold
1270	GCF_900137625.1	1001270	Mycobacterium abscessus subsp. massiliense	Scaffold
1271	GCF_900137695.1	1001271	Mycobacterium abscessus subsp. massiliense	Scaffold
1272	GCF_900137725.1	1001272	Mycobacterium abscessus subsp. massiliense	Scaffold
1273	GCF_900137835.1	1001273	Mycobacterium abscessus subsp. massiliense	Scaffold
1274	GCF_900137875.1	1001274	Mycobacterium abscessus subsp. massiliense	Scaffold
1275	GCF_900137945.1	1001275	Mycobacterium abscessus subsp. massiliense	Scaffold
1276	GCF_900137985.1	1001276	Mycobacterium abscessus subsp. massiliense	Scaffold
1277	GCF_900138085.1	1001277	Mycobacterium abscessus subsp. massiliense	Scaffold
1278	GCF_900138135.1	1001278	Mycobacterium abscessus subsp. massiliense	Contig
1279	GCF_900138155.1	1001279	Mycobacterium abscessus subsp. massiliense	Scaffold
1280	GCF_900138165.1	1001280	Mycobacterium abscessus subsp. massiliense	Scaffold
1281	GCF_900138295.1	1001281	Mycobacterium abscessus subsp. massiliense	Scaffold
1282	GCF_900138305.1	1001282	Mycobacterium abscessus subsp. massiliense	Scaffold
1283	GCF_900138315.1	1001283	Mycobacterium abscessus subsp. massiliense	Scaffold
1284	GCF_900138325.1	1001284	Mycobacterium abscessus subsp. massiliense	Scaffold
1285	GCF_900138335.1	1001285	Mycobacterium abscessus subsp. massiliense	Scaffold
1286	GCF_900138345.1	1001286	Mycobacterium abscessus subsp. massiliense	Scaffold
1287	GCF_900138355.1	1001287	Mycobacterium abscessus subsp. massiliense	Scaffold
1288	GCF_900138365.1	1001288	Mycobacterium abscessus subsp. massiliense	Scaffold
1289	GCF_900138375.1	1001289	Mycobacterium abscessus subsp. massiliense	Scaffold
1290	GCF_900138385.1	1001290	Mycobacterium abscessus subsp. massiliense	Scaffold
1291	GCF_900138395.1	1001291	Mycobacterium abscessus subsp. massiliense	Scaffold
1292	GCF_900138405.1	1001292	Mycobacterium abscessus subsp. massiliense	Scaffold
1293	GCF_900138415.1	1001293	Mycobacterium abscessus subsp. massiliense	Scaffold
1294	GCF_900138425.1	1001294	Mycobacterium abscessus subsp. massiliense	Scaffold
1295	GCF_900138435.1	1001295	Mycobacterium abscessus subsp. massiliense	Scaffold
1296	GCF_900138445.1	1001296	Mycobacterium abscessus subsp. massiliense	Scaffold
1297	GCF_900138455.1	1001297	Mycobacterium abscessus subsp. massiliense	Scaffold
1298	GCF_900138465.1	1001298	Mycobacterium abscessus subsp. massiliense	Scaffold
1299	GCF_900138475.1	1001299	Mycobacterium abscessus subsp. massiliense	Scaffold
1300	GCF_900138485.1	1001300	Mycobacterium abscessus subsp. massiliense	Scaffold
1301	GCF_900138495.1	1001301	Mycobacterium abscessus subsp. massiliense	Contig
1302	GCF_900138505.1	1001302	Mycobacterium abscessus subsp. massiliense	Scaffold
1303	GCF_900138515.1	1001303	Mycobacterium abscessus subsp. massiliense	Scaffold
1304	GCF_900138525.1	1001304	Mycobacterium abscessus subsp. massiliense	Scaffold
1305	GCF_900138535.1	1001305	Mycobacterium abscessus subsp. massiliense	Scaffold
1306	GCF_900138545.1	1001306	Mycobacterium abscessus subsp. massiliense	Scaffold
1307	GCF_900138555.1	1001307	Mycobacterium abscessus subsp. massiliense	Scaffold
1308	GCF_900138575.1	1001308	Mycobacterium abscessus subsp. massiliense	Scaffold
1309	GCF_900138585.1	1001309	Mycobacterium abscessus subsp. massiliense	Scaffold
1310	GCF_900138595.1	1001310	Mycobacterium abscessus subsp. massiliense	Scaffold
1311	GCF_900138615.1	1001311	Mycobacterium abscessus subsp. massiliense	Scaffold
1312	GCF_900138625.1	1001312	Mycobacterium abscessus subsp. massiliense	Scaffold
1313	GCF_900138635.1	1001313	Mycobacterium abscessus subsp. massiliense	Scaffold
1314	GCF_900138645.1	1001314	Mycobacterium abscessus subsp. massiliense	Scaffold
1315	GCF_900138655.1	1001315	Mycobacterium abscessus subsp. massiliense	Scaffold
1316	GCF_900138665.1	1001316	Mycobacterium abscessus subsp. massiliense	Scaffold
1317	GCF_900138675.1	1001317	Mycobacterium abscessus subsp. massiliense	Scaffold
1318	GCF_900138685.1	1001318	Mycobacterium abscessus subsp. massiliense	Scaffold
1319	GCF_900138695.1	1001319	Mycobacterium abscessus subsp. massiliense	Scaffold
1320	GCF_900138705.1	1001320	Mycobacterium abscessus subsp. massiliense	Scaffold
1321	GCF_900138715.1	1001321	Mycobacterium abscessus subsp. massiliense	Scaffold
1322	GCF_900138725.1	1001322	Mycobacterium abscessus subsp. massiliense	Scaffold
1323	GCF_900138735.1	1001323	Mycobacterium abscessus subsp. massiliense	Contig
1324	GCF_900138795.1	1001324	Mycobacterium abscessus subsp. massiliense	Contig
1325	GCF_900138805.1	1001325	Mycobacterium abscessus subsp. massiliense	Contig
1326	GCF_900138845.1	1001326	Mycobacterium abscessus subsp. massiliense	Contig
1327	GCF_900138855.1	1001327	Mycobacterium abscessus subsp. massiliense	Contig
1328	GCF_900138905.1	1001328	Mycobacterium abscessus subsp. massiliense	Contig
1329	GCF_900138915.1	1001329	Mycobacterium abscessus subsp. massiliense	Contig
1330	GCF_900138955.1	1001330	Mycobacterium abscessus subsp. massiliense	Contig
1331	GCF_900139005.1	1001331	Mycobacterium abscessus subsp. massiliense	Contig
1332	GCF_900139095.1	1001332	Mycobacterium abscessus subsp. massiliense	Contig
1333	GCF_900139145.1	1001333	Mycobacterium abscessus subsp. massiliense	Contig
1334	GCF_900139225.1	1001334	Mycobacterium abscessus subsp. massiliense	Scaffold
1335	GCF_900139355.1	1001335	Mycobacterium abscessus subsp. massiliense	Contig
1336	GCF_900139445.1	1001336	Mycobacterium abscessus subsp. massiliense	Contig
1337	GCF_900139525.1	1001337	Mycobacterium abscessus subsp. massiliense	Contig
1338	GCF_900139585.1	1001338	Mycobacterium abscessus subsp. massiliense	Contig
1339	GCF_900139605.1	1001339	Mycobacterium abscessus subsp. massiliense	Contig
1340	GCF_900139625.1	1001340	Mycobacterium abscessus subsp. massiliense	Contig
1341	GCF_900139645.1	1001341	Mycobacterium abscessus subsp. massiliense	Contig
1342	GCF_900139655.1	1001342	Mycobacterium abscessus subsp. massiliense	Contig
1343	GCF_900139715.1	1001343	Mycobacterium abscessus subsp. massiliense	Scaffold
1344	GCF_900139755.1	1001344	Mycobacterium abscessus subsp. massiliense	Contig
1345	GCF_900139775.1	1001345	Mycobacterium abscessus subsp. massiliense	Scaffold
1346	GCF_900139795.1	1001346	Mycobacterium abscessus subsp. massiliense	Contig
1347	GCF_900139835.1	1001347	Mycobacterium abscessus subsp. massiliense	Scaffold
1348	GCF_900139905.1	1001348	Mycobacterium abscessus subsp. massiliense	Contig
1349	GCF_900139915.1	1001349	Mycobacterium abscessus subsp. massiliense	Scaffold
1350	GCF_900140155.1	1001350	Mycobacterium abscessus subsp. massiliense	Contig
1351	GCF_900140225.1	1001351	Mycobacterium abscessus subsp. massiliense	Contig
1352	GCF_900140295.1	1001352	Mycobacterium abscessus subsp. massiliense	Scaffold
1353	GCF_900140305.1	1001353	Mycobacterium abscessus subsp. massiliense	Scaffold
1354	GCF_900140365.1	1001354	Mycobacterium abscessus subsp. massiliense	Contig
1355	GCF_900140385.1	1001355	Mycobacterium abscessus subsp. massiliense	Contig
1356	GCF_900140445.1	1001356	Mycobacterium abscessus subsp. massiliense	Scaffold
1357	GCF_900140495.1	1001357	Mycobacterium abscessus subsp. massiliense	Scaffold
1358	GCF_900140585.1	1001358	Mycobacterium abscessus subsp. massiliense	Scaffold
1359	GCF_900140635.1	1001359	Mycobacterium abscessus subsp. massiliense	Scaffold
1360	GCF_900140735.1	1001360	Mycobacterium abscessus subsp. massiliense	Contig
1361	GCF_900140755.1	1001361	Mycobacterium abscessus subsp. massiliense	Scaffold
1362	GCF_900140765.1	1001362	Mycobacterium abscessus subsp. massiliense	Scaffold
1363	GCF_900140775.1	1001363	Mycobacterium abscessus subsp. massiliense	Scaffold
1364	GCF_900140845.1	1001364	Mycobacterium abscessus subsp. massiliense	Scaffold
1365	GCF_900140865.1	1001365	Mycobacterium abscessus subsp. massiliense	Scaffold
1366	GCF_900141015.1	1001366	Mycobacterium abscessus subsp. massiliense	Scaffold
1367	GCF_900141045.1	1001367	Mycobacterium abscessus subsp. massiliense	Contig
1368	GCF_900141085.1	1001368	Mycobacterium abscessus subsp. massiliense	Contig
1369	GCF_900141135.1	1001369	Mycobacterium abscessus subsp. massiliense	Contig
1370	GCF_900141185.1	1001370	Mycobacterium abscessus subsp. massiliense	Scaffold
1371	GCF_900141225.1	1001371	Mycobacterium abscessus subsp. massiliense	Scaffold
1372	GCF_900141245.1	1001372	Mycobacterium abscessus subsp. massiliense	Scaffold
1373	GCF_900141275.1	1001373	Mycobacterium abscessus subsp. massiliense	Scaffold
1374	GCF_900141355.1	1001374	Mycobacterium abscessus subsp. massiliense	Scaffold
1375	GCF_900141425.1	1001375	Mycobacterium abscessus subsp. massiliense	Scaffold
1376	GCF_900141475.1	1001376	Mycobacterium abscessus subsp. massiliense	Scaffold
1377	GCF_900141505.1	1001377	Mycobacterium abscessus subsp. massiliense	Scaffold
1378	GCF_900141515.1	1001378	Mycobacterium abscessus subsp. massiliense	Scaffold
1379	GCF_900169205.1	1001379	Mycobacterium abscessus subsp. massiliense	Scaffold
1380	GCF_900089125.1	1001380	Mycobacterium acapulcensis	Scaffold
1381	GCF_000159775.1	1001381	Mycobacterium africanum	Scaffold
1382	GCF_000253355.1	1001382	Mycobacterium africanum	Complete Genome
1383	GCF_000665865.1	1001383	Mycobacterium africanum	Scaffold
1384	GCF_000666065.1	1001384	Mycobacterium africanum	Scaffold
1385	GCF_000666125.1	1001385	Mycobacterium africanum	Scaffold
1386	GCF_000666185.1	1001386	Mycobacterium africanum	Scaffold
1387	GCF_000666205.1	1001387	Mycobacterium africanum	Scaffold
1388	GCF_000666225.1	1001388	Mycobacterium africanum	Scaffold
1389	GCF_000666305.1	1001389	Mycobacterium africanum	Scaffold
1390	GCF_000666405.1	1001390	Mycobacterium africanum	Scaffold
1391	GCF_000666425.1	1001391	Mycobacterium africanum	Scaffold
1392	GCF_000666445.1	1001392	Mycobacterium africanum	Scaffold
1393	GCF_000666585.1	1001393	Mycobacterium africanum	Scaffold
1394	GCF_000666605.1	1001394	Mycobacterium africanum	Scaffold
1395	GCF_000666625.1	1001395	Mycobacterium africanum	Scaffold
1396	GCF_000666645.1	1001396	Mycobacterium africanum	Scaffold
1397	GCF_000666685.1	1001397	Mycobacterium africanum	Scaffold
1398	GCF_000666705.1	1001398	Mycobacterium africanum	Scaffold
1399	GCF_000666725.1	1001399	Mycobacterium africanum	Scaffold
1400	GCF_000666765.1	1001400	Mycobacterium africanum	Scaffold
1401	GCF_000666845.1	1001401	Mycobacterium africanum	Scaffold
1402	GCF_000666865.1	1001402	Mycobacterium africanum	Scaffold
1403	GCF_000666985.1	1001403	Mycobacterium africanum	Scaffold
1404	GCF_000667005.1	1001404	Mycobacterium africanum	Scaffold
1405	GCF_000667325.1	1001405	Mycobacterium africanum	Scaffold
1406	GCF_000667365.1	1001406	Mycobacterium africanum	Scaffold
1407	GCF_000667445.1	1001407	Mycobacterium africanum	Scaffold
1408	GCF_000667525.1	1001408	Mycobacterium africanum	Scaffold
1409	GCF_001593225.1	1001409	Mycobacterium africanum	Chromosome
1410	GCF_002553505.1	1001410	Mycobacterium agri	Contig
1411	GCF_002086455.1	1001411	Mycobacterium algericum	Contig
1412	GCF_002086635.1	1001412	Mycobacterium alsense	Contig
1413	GCF_002086155.1	1001413	Mycobacterium angelicum	Contig
1414	GCF_002086485.1	1001414	Mycobacterium aquaticum	Contig
1415	GCF_000559085.1	1001415	Mycobacterium aromaticivorans	Contig
1416	GCF_002086125.1	1001416	Mycobacterium arosiense	Contig
1417	GCF_000970885.2	1001417	Mycobacterium arupense	Contig
1418	GCF_002086515.1	1001418	Mycobacterium arupense	Contig
1419	GCF_000613245.1	1001419	Mycobacterium asiaticum	Scaffold
1420	GCF_001668675.1	1001420	Mycobacterium asiaticum	Contig
1421	GCF_001669345.1	1001421	Mycobacterium asiaticum	Contig
1422	GCF_001672925.1	1001422	Mycobacterium asiaticum	Contig
1423	GCF_001673165.1	1001423	Mycobacterium asiaticum	Contig
1424	GCF_001673315.1	1001424	Mycobacterium asiaticum	Contig
1425	GCF_001673345.1	1001425	Mycobacterium asiaticum	Contig
1426	GCF_001673365.1	1001426	Mycobacterium asiaticum	Contig
1427	GCF_001673635.1	1001427	Mycobacterium asiaticum	Contig
1428	GCF_002086545.1	1001428	Mycobacterium asiaticum	Contig
1429	GCF_001049355.1	1001429	Mycobacterium aurum	Scaffold
1430	GCF_900078775.1	1001430	Mycobacterium aurum	Complete Genome
1431	GCF_000612725.1	1001431	Mycobacterium austroafricanum	Scaffold
1432	GCF_000014985.1	1001432	Mycobacterium avium	Complete Genome
1433	GCF_000504745.1	1001433	Mycobacterium avium	Contig
1434	GCF_000504805.1	1001434	Mycobacterium avium	Contig
1435	GCF_000523655.1	1001435	Mycobacterium avium	Contig
1436	GCF_000523755.1	1001436	Mycobacterium avium	Contig
1437	GCF_000523995.1	1001437	Mycobacterium avium	Contig
1438	GCF_000655755.1	1001438	Mycobacterium avium	Scaffold
1439	GCF_001683455.1	1001439	Mycobacterium avium	Complete Genome
1440	GCF_002292425.1	1001440	Mycobacterium avium	Contig
1441	GCF_002292435.1	1001441	Mycobacterium avium	Contig
1442	GCF_002292445.1	1001442	Mycobacterium avium	Contig
1443	GCF_002292475.1	1001443	Mycobacterium avium	Contig
1444	GCF_002292505.1	1001444	Mycobacterium avium	Contig
1445	GCF_002292545.1	1001445	Mycobacterium avium	Contig
1446	GCF_002292585.1	1001446	Mycobacterium avium	Contig
1447	GCF_002292595.1	1001447	Mycobacterium avium	Contig
1448	GCF_002292635.1	1001448	Mycobacterium avium	Contig
1449	GCF_002292655.1	1001449	Mycobacterium avium	Contig
1450	GCF_002292705.1	1001450	Mycobacterium avium	Contig
1451	GCF_002292725.1	1001451	Mycobacterium avium	Contig
1452	GCF_002292735.1	1001452	Mycobacterium avium	Contig
1453	GCF_002292745.1	1001453	Mycobacterium avium	Contig
1454	GCF_002292785.1	1001454	Mycobacterium avium	Contig
1455	GCF_000174035.1	1001455	Mycobacterium avium subsp. avium	Contig
1456	GCF_000240485.1	1001456	Mycobacterium avium subsp. avium	Contig
1457	GCF_000240505.1	1001457	Mycobacterium avium subsp. avium	Contig
1458	GCF_000504945.1	1001458	Mycobacterium avium subsp. avium	Contig
1459	GCF_000505015.1	1001459	Mycobacterium avium subsp. avium	Contig
1460	GCF_000523595.1	1001460	Mycobacterium avium subsp. avium	Contig
1461	GCF_000758285.1	1001461	Mycobacterium avium subsp. avium	Complete Genome
1462	GCF_000770235.1	1001462	Mycobacterium avium subsp. avium	Complete Genome
1463	GCF_000831285.1	1001463	Mycobacterium avium subsp. avium	Complete Genome
1464	GCF_000500005.1	1001464	Mycobacterium avium subsp. hominissuis	Contig
1465	GCF_000504765.1	1001465	Mycobacterium avium subsp. hominissuis	Contig
1466	GCF_000504825.1	1001466	Mycobacterium avium subsp. hominissuis	Contig
1467	GCF_000696715.1	1001467	Mycobacterium avium subsp. hominissuis	Contig
1468	GCF_000696735.1	1001468	Mycobacterium avium subsp. hominissuis	Contig
1469	GCF_000696755.1	1001469	Mycobacterium avium subsp. hominissuis	Contig
1470	GCF_000696775.1	1001470	Mycobacterium avium subsp. hominissuis	Contig
1471	GCF_000829075.1	1001471	Mycobacterium avium subsp. hominissuis	Complete Genome
1472	GCF_001583545.1	1001472	Mycobacterium avium subsp. hominissuis	Scaffold
1473	GCF_001609865.1	1001473	Mycobacterium avium subsp. hominissuis	Scaffold
1474	GCF_001609895.1	1001474	Mycobacterium avium subsp. hominissuis	Scaffold
1475	GCF_001609905.1	1001475	Mycobacterium avium subsp. hominissuis	Scaffold
1476	GCF_001609925.1	1001476	Mycobacterium avium subsp. hominissuis	Scaffold
1477	GCF_001609945.1	1001477	Mycobacterium avium subsp. hominissuis	Scaffold
1478	GCF_001609975.1	1001478	Mycobacterium avium subsp. hominissuis	Scaffold
1479	GCF_001609985.1	1001479	Mycobacterium avium subsp. hominissuis	Scaffold
1480	GCF_001610005.1	1001480	Mycobacterium avium subsp. hominissuis	Scaffold
1481	GCF_001610035.1	1001481	Mycobacterium avium subsp. hominissuis	Scaffold
1482	GCF_001610055.1	1001482	Mycobacterium avium subsp. hominissuis	Scaffold
1483	GCF_001610065.1	1001483	Mycobacterium avium subsp. hominissuis	Scaffold
1484	GCF_001610095.1	1001484	Mycobacterium avium subsp. hominissuis	Scaffold
1485	GCF_001610105.1	1001485	Mycobacterium avium subsp. hominissuis	Scaffold
1486	GCF_001610135.1	1001486	Mycobacterium avium subsp. hominissuis	Scaffold
1487	GCF_001610145.1	1001487	Mycobacterium avium subsp. hominissuis	Contig
1488	GCF_001610165.1	1001488	Mycobacterium avium subsp. hominissuis	Scaffold
1489	GCF_001610185.1	1001489	Mycobacterium avium subsp. hominissuis	Contig
1490	GCF_001610215.1	1001490	Mycobacterium avium subsp. hominissuis	Contig
1491	GCF_001610235.1	1001491	Mycobacterium avium subsp. hominissuis	Contig
1492	GCF_001610245.1	1001492	Mycobacterium avium subsp. hominissuis	Contig
1493	GCF_001610265.1	1001493	Mycobacterium avium subsp. hominissuis	Contig
1494	GCF_001610285.1	1001494	Mycobacterium avium subsp. hominissuis	Scaffold
1495	GCF_001610315.1	1001495	Mycobacterium avium subsp. hominissuis	Contig
1496	GCF_001610335.1	1001496	Mycobacterium avium subsp. hominissuis	Contig
1497	GCF_001610355.1	1001497	Mycobacterium avium subsp. hominissuis	Contig
1498	GCF_001610375.1	1001498	Mycobacterium avium subsp. hominissuis	Contig
1499	GCF_001610395.1	1001499	Mycobacterium avium subsp. hominissuis	Contig
1500	GCF_001610405.1	1001500	Mycobacterium avium subsp. hominissuis	Contig
1501	GCF_001610435.1	1001501	Mycobacterium avium subsp. hominissuis	Scaffold
1502	GCF_001610445.1	1001502	Mycobacterium avium subsp. hominissuis	Scaffold
1503	GCF_001610465.1	1001503	Mycobacterium avium subsp. hominissuis	Scaffold
1504	GCF_001610475.1	1001504	Mycobacterium avium subsp. hominissuis	Scaffold
1505	GCF_001610515.1	1001505	Mycobacterium avium subsp. hominissuis	Scaffold
1506	GCF_001610525.1	1001506	Mycobacterium avium subsp. hominissuis	Contig
1507	GCF_001610545.1	1001507	Mycobacterium avium subsp. hominissuis	Contig
1508	GCF_001610565.1	1001508	Mycobacterium avium subsp. hominissuis	Contig
1509	GCF_001936215.1	1001509	Mycobacterium avium subsp. hominissuis	Complete Genome
1510	GCF_001956335.1	1001510	Mycobacterium avium subsp. hominissuis	Contig
1511	GCF_002089135.1	1001511	Mycobacterium avium subsp. hominissuis	Contig
1512	GCF_002089155.1	1001512	Mycobacterium avium subsp. hominissuis	Contig
1513	GCF_002089175.1	1001513	Mycobacterium avium subsp. hominissuis	Contig
1514	GCF_002089195.1	1001514	Mycobacterium avium subsp. hominissuis	Contig
1515	GCF_002089215.1	1001515	Mycobacterium avium subsp. hominissuis	Contig
1516	GCF_002089235.1	1001516	Mycobacterium avium subsp. hominissuis	Contig
1517	GCF_002089255.1	1001517	Mycobacterium avium subsp. hominissuis	Contig
1518	GCF_002089275.1	1001518	Mycobacterium avium subsp. hominissuis	Contig
1519	GCF_002089295.1	1001519	Mycobacterium avium subsp. hominissuis	Contig
1520	GCF_002089315.1	1001520	Mycobacterium avium subsp. hominissuis	Contig
1521	GCF_002089335.1	1001521	Mycobacterium avium subsp. hominissuis	Contig
1522	GCF_002089355.1	1001522	Mycobacterium avium subsp. hominissuis	Contig
1523	GCF_002089375.1	1001523	Mycobacterium avium subsp. hominissuis	Contig
1524	GCF_002089395.1	1001524	Mycobacterium avium subsp. hominissuis	Contig
1525	GCF_002089415.1	1001525	Mycobacterium avium subsp. hominissuis	Contig
1526	GCF_002089435.1	1001526	Mycobacterium avium subsp. hominissuis	Contig
1527	GCF_002089455.1	1001527	Mycobacterium avium subsp. hominissuis	Contig
1528	GCF_002089475.1	1001528	Mycobacterium avium subsp. hominissuis	Contig
1529	GCF_002089495.1	1001529	Mycobacterium avium subsp. hominissuis	Contig
1530	GCF_002089515.1	1001530	Mycobacterium avium subsp. hominissuis	Contig
1531	GCF_002089535.1	1001531	Mycobacterium avium subsp. hominissuis	Contig
1532	GCF_002089555.1	1001532	Mycobacterium avium subsp. hominissuis	Contig
1533	GCF_002089575.1	1001533	Mycobacterium avium subsp. hominissuis	Contig
1534	GCF_002089595.1	1001534	Mycobacterium avium subsp. hominissuis	Contig
1535	GCF_002089615.1	1001535	Mycobacterium avium subsp. hominissuis	Contig
1536	GCF_002089635.1	1001536	Mycobacterium avium subsp. hominissuis	Contig
1537	GCF_002089655.1	1001537	Mycobacterium avium subsp. hominissuis	Contig
1538	GCF_002089675.1	1001538	Mycobacterium avium subsp. hominissuis	Contig
1539	GCF_002089695.1	1001539	Mycobacterium avium subsp. hominissuis	Contig
1540	GCF_002089715.1	1001540	Mycobacterium avium subsp. hominissuis	Contig
1541	GCF_002089735.1	1001541	Mycobacterium avium subsp. hominissuis	Contig
1542	GCF_002089755.1	1001542	Mycobacterium avium subsp. hominissuis	Contig
1543	GCF_002089775.1	1001543	Mycobacterium avium subsp. hominissuis	Contig
1544	GCF_002089795.1	1001544	Mycobacterium avium subsp. hominissuis	Contig
1545	GCF_002089815.1	1001545	Mycobacterium avium subsp. hominissuis	Contig
1546	GCF_002089835.1	1001546	Mycobacterium avium subsp. hominissuis	Contig
1547	GCF_002089855.1	1001547	Mycobacterium avium subsp. hominissuis	Contig
1548	GCF_002089875.1	1001548	Mycobacterium avium subsp. hominissuis	Contig
1549	GCF_002089895.1	1001549	Mycobacterium avium subsp. hominissuis	Contig
1550	GCF_002089915.1	1001550	Mycobacterium avium subsp. hominissuis	Contig
1551	GCF_002089935.1	1001551	Mycobacterium avium subsp. hominissuis	Contig
1552	GCF_002089955.1	1001552	Mycobacterium avium subsp. hominissuis	Contig
1553	GCF_002089975.1	1001553	Mycobacterium avium subsp. hominissuis	Contig
1554	GCF_002089995.1	1001554	Mycobacterium avium subsp. hominissuis	Contig
1555	GCF_002090015.1	1001555	Mycobacterium avium subsp. hominissuis	Contig
1556	GCF_002090035.1	1001556	Mycobacterium avium subsp. hominissuis	Contig
1557	GCF_002201735.1	1001557	Mycobacterium avium subsp. hominissuis	Contig
1558	GCF_002300575.1	1001558	Mycobacterium avium subsp. hominissuis	Contig
1559	GCF_002304055.1	1001559	Mycobacterium avium subsp. hominissuis	Scaffold
1560	GCF_002304065.1	1001560	Mycobacterium avium subsp. hominissuis	Scaffold
1561	GCF_002304075.1	1001561	Mycobacterium avium subsp. hominissuis	Scaffold
1562	GCF_002304095.1	1001562	Mycobacterium avium subsp. hominissuis	Scaffold
1563	GCF_002304125.1	1001563	Mycobacterium avium subsp. hominissuis	Scaffold
1564	GCF_002304145.1	1001564	Mycobacterium avium subsp. hominissuis	Scaffold
1565	GCF_002304155.1	1001565	Mycobacterium avium subsp. hominissuis	Scaffold
1566	GCF_002304195.1	1001566	Mycobacterium avium subsp. hominissuis	Scaffold
1567	GCF_002716905.1	1001567	Mycobacterium avium subsp. hominissuis	Complete Genome
1568	GCF_002716925.1	1001568	Mycobacterium avium subsp. hominissuis	Complete Genome
1569	GCF_002716965.1	1001569	Mycobacterium avium subsp. hominissuis	Complete Genome
1570	GCF_900079425.1	1001570	Mycobacterium avium subsp. hominissuis	Scaffold
1571	GCF_900079485.1	1001571	Mycobacterium avium subsp. hominissuis	Scaffold
1572	GCF_900079545.1	1001572	Mycobacterium avium subsp. hominissuis	Scaffold
1573	GCF_900079575.1	1001573	Mycobacterium avium subsp. hominissuis	Scaffold
1574	GCF_000007865.1	1001574	Mycobacterium avium subsp. paratuberculosis	Complete Genome
1575	GCF_000215815.1	1001575	Mycobacterium avium subsp. paratuberculosis	Contig
1576	GCF_000215835.1	1001576	Mycobacterium avium subsp. paratuberculosis	Contig
1577	GCF_000216015.1	1001577	Mycobacterium avium subsp. paratuberculosis	Contig
1578	GCF_000218035.1	1001578	Mycobacterium avium subsp. paratuberculosis	Contig
1579	GCF_000218055.1	1001579	Mycobacterium avium subsp. paratuberculosis	Contig
1580	GCF_000218075.1	1001580	Mycobacterium avium subsp. paratuberculosis	Contig
1581	GCF_000218095.1	1001581	Mycobacterium avium subsp. paratuberculosis	Contig
1582	GCF_000218115.1	1001582	Mycobacterium avium subsp. paratuberculosis	Contig
1583	GCF_000218135.1	1001583	Mycobacterium avium subsp. paratuberculosis	Contig
1584	GCF_000218155.1	1001584	Mycobacterium avium subsp. paratuberculosis	Contig
1585	GCF_000219085.1	1001585	Mycobacterium avium subsp. paratuberculosis	Contig
1586	GCF_000240345.1	1001586	Mycobacterium avium subsp. paratuberculosis	Contig
1587	GCF_000240385.1	1001587	Mycobacterium avium subsp. paratuberculosis	Contig
1588	GCF_000240405.1	1001588	Mycobacterium avium subsp. paratuberculosis	Contig
1589	GCF_000240425.1	1001589	Mycobacterium avium subsp. paratuberculosis	Contig
1590	GCF_000240445.1	1001590	Mycobacterium avium subsp. paratuberculosis	Contig
1591	GCF_000240465.1	1001591	Mycobacterium avium subsp. paratuberculosis	Contig
1592	GCF_000240525.1	1001592	Mycobacterium avium subsp. paratuberculosis	Contig
1593	GCF_000330785.1	1001593	Mycobacterium avium subsp. paratuberculosis	Contig
1594	GCF_000390085.1	1001594	Mycobacterium avium subsp. paratuberculosis	Complete Genome
1595	GCF_000504785.1	1001595	Mycobacterium avium subsp. paratuberculosis	Contig
1596	GCF_000504865.1	1001596	Mycobacterium avium subsp. paratuberculosis	Contig
1597	GCF_000504995.1	1001597	Mycobacterium avium subsp. paratuberculosis	Contig
1598	GCF_000835225.1	1001598	Mycobacterium avium subsp. paratuberculosis	Complete Genome
1599	GCF_000835265.1	1001599	Mycobacterium avium subsp. paratuberculosis	Complete Genome
1600	GCF_001653355.1	1001600	Mycobacterium avium subsp. paratuberculosis	Complete Genome
1601	GCF_001855355.1	1001601	Mycobacterium avium subsp. paratuberculosis	Contig
1602	GCF_001855365.1	1001602	Mycobacterium avium subsp. paratuberculosis	Contig
1603	GCF_001855375.1	1001603	Mycobacterium avium subsp. paratuberculosis	Contig
1604	GCF_001855435.1	1001604	Mycobacterium avium subsp. paratuberculosis	Contig
1605	GCF_001855445.1	1001605	Mycobacterium avium subsp. paratuberculosis	Contig
1606	GCF_001855455.1	1001606	Mycobacterium avium subsp. paratuberculosis	Contig
1607	GCF_001904575.1	1001607	Mycobacterium avium subsp. paratuberculosis	Scaffold
1608	GCF_001904595.1	1001608	Mycobacterium avium subsp. paratuberculosis	Scaffold
1609	GCF_002174295.1	1001609	Mycobacterium avium subsp. paratuberculosis	Contig
1610	GCF_002180005.1	1001610	Mycobacterium avium subsp. paratuberculosis	Contig
1611	GCF_002208705.1	1001611	Mycobacterium avium subsp. paratuberculosis	Complete Genome
1612	GCF_002211525.1	1001612	Mycobacterium avium subsp. paratuberculosis	Chromosome
1613	GCF_002232005.1	1001613	Mycobacterium avium subsp. paratuberculosis	Scaffold
1614	GCF_000504975.1	1001614	Mycobacterium avium subsp. silvaticum	Contig
1615	GCF_002086115.1	1001615	Mycobacterium bacteremicum	Contig
1616	GCF_002553535.1	1001616	Mycobacterium boenickei	Contig
1617	GCF_900166915.1	1001617	Mycobacterium boenickei	Contig
1618	GCF_001053185.1	1001618	Mycobacterium bohemicum	Scaffold
1619	GCF_002102025.1	1001619	Mycobacterium bohemicum	Contig
1620	GCF_002086165.1	1001620	Mycobacterium bouchedurhonense	Contig
1621	GCF_000009445.1	1001621	Mycobacterium bovis	Complete Genome
1622	GCF_000010685.1	1001622	Mycobacterium bovis	Complete Genome
1623	GCF_000194015.1	1001623	Mycobacterium bovis	Contig
1624	GCF_000194035.1	1001624	Mycobacterium bovis	Contig
1625	GCF_000194055.1	1001625	Mycobacterium bovis	Contig
1626	GCF_000194075.2	1001626	Mycobacterium bovis	Complete Genome
1627	GCF_000195835.2	1001627	Mycobacterium bovis	Complete Genome
1628	GCF_000234725.1	1001628	Mycobacterium bovis	Complete Genome
1629	GCF_000338715.2	1001629	Mycobacterium bovis	Complete Genome
1630	GCF_000463175.1	1001630	Mycobacterium bovis	Contig
1631	GCF_000463195.1	1001631	Mycobacterium bovis	Contig
1632	GCF_000463235.1	1001632	Mycobacterium bovis	Contig
1633	GCF_000463255.1	1001633	Mycobacterium bovis	Contig
1634	GCF_000463275.1	1001634	Mycobacterium bovis	Contig
1635	GCF_000488915.1	1001635	Mycobacterium bovis	Contig
1636	GCF_000488935.1	1001636	Mycobacterium bovis	Contig
1637	GCF_000649655.1	1001637	Mycobacterium bovis	Scaffold
1638	GCF_000649675.1	1001638	Mycobacterium bovis	Scaffold
1639	GCF_000666385.1	1001639	Mycobacterium bovis	Scaffold
1640	GCF_000705655.1	1001640	Mycobacterium bovis	Contig
1641	GCF_000729745.1	1001641	Mycobacterium bovis	Contig
1642	GCF_000729755.1	1001642	Mycobacterium bovis	Contig
1643	GCF_000729765.1	1001643	Mycobacterium bovis	Contig
1644	GCF_000749605.1	1001644	Mycobacterium bovis	Contig
1645	GCF_000749615.1	1001645	Mycobacterium bovis	Contig
1646	GCF_000749625.1	1001646	Mycobacterium bovis	Contig
1647	GCF_000749665.1	1001647	Mycobacterium bovis	Contig
1648	GCF_000749675.1	1001648	Mycobacterium bovis	Contig
1649	GCF_000749685.1	1001649	Mycobacterium bovis	Contig
1650	GCF_000749725.1	1001650	Mycobacterium bovis	Contig
1651	GCF_000749745.1	1001651	Mycobacterium bovis	Contig
1652	GCF_000749765.1	1001652	Mycobacterium bovis	Contig
1653	GCF_000749785.1	1001653	Mycobacterium bovis	Contig
1654	GCF_000749805.1	1001654	Mycobacterium bovis	Contig
1655	GCF_000749825.1	1001655	Mycobacterium bovis	Contig
1656	GCF_000758245.1	1001656	Mycobacterium bovis	Complete Genome
1657	GCF_000878485.1	1001657	Mycobacterium bovis	Contig
1658	GCF_000934325.3	1001658	Mycobacterium bovis	Complete Genome
1659	GCF_000947875.1	1001659	Mycobacterium bovis	Scaffold
1660	GCF_000947895.1	1001660	Mycobacterium bovis	Scaffold
1661	GCF_000967285.1	1001661	Mycobacterium bovis	Complete Genome
1662	GCF_001043255.1	1001662	Mycobacterium bovis	Complete Genome
1663	GCF_001078615.1	1001663	Mycobacterium bovis	Complete Genome
1664	GCF_001184735.1	1001664	Mycobacterium bovis	Contig
1665	GCF_001274555.1	1001665	Mycobacterium bovis	Complete Genome
1666	GCF_001287005.1	1001666	Mycobacterium bovis	Scaffold
1667	GCF_001287045.1	1001667	Mycobacterium bovis	Scaffold
1668	GCF_001287065.1	1001668	Mycobacterium bovis	Scaffold
1669	GCF_001287105.1	1001669	Mycobacterium bovis	Scaffold
1670	GCF_001287125.1	1001670	Mycobacterium bovis	Scaffold
1671	GCF_001287165.1	1001671	Mycobacterium bovis	Scaffold
1672	GCF_001287185.1	1001672	Mycobacterium bovis	Scaffold
1673	GCF_001287205.1	1001673	Mycobacterium bovis	Scaffold
1674	GCF_001287225.1	1001674	Mycobacterium bovis	Scaffold
1675	GCF_001287245.1	1001675	Mycobacterium bovis	Scaffold
1676	GCF_001287325.1	1001676	Mycobacterium bovis	Scaffold
1677	GCF_001287365.1	1001677	Mycobacterium bovis	Scaffold
1678	GCF_001287425.1	1001678	Mycobacterium bovis	Scaffold
1679	GCF_001287485.1	1001679	Mycobacterium bovis	Scaffold
1680	GCF_001293105.1	1001680	Mycobacterium bovis	Chromosome
1681	GCF_001369335.1	1001681	Mycobacterium bovis	Contig
1682	GCF_001455165.1	1001682	Mycobacterium bovis	Contig
1683	GCF_001458155.1	1001683	Mycobacterium bovis	Contig
1684	GCF_001483905.1	1001684	Mycobacterium bovis	Complete Genome
1685	GCF_001580385.1	1001685	Mycobacterium bovis	Complete Genome
1686	GCF_001726085.1	1001686	Mycobacterium bovis	Contig
1687	GCF_002026285.1	1001687	Mycobacterium bovis	Contig
1688	GCF_002026325.1	1001688	Mycobacterium bovis	Contig
1689	GCF_002026395.1	1001689	Mycobacterium bovis	Contig
1690	GCF_002148975.1	1001690	Mycobacterium bovis	Contig
1691	GCF_002149005.1	1001691	Mycobacterium bovis	Contig
1692	GCF_002703685.1	1001692	Mycobacterium bovis	Contig
1693	GCF_002703695.1	1001693	Mycobacterium bovis	Contig
1694	GCF_002703725.1	1001694	Mycobacterium bovis	Contig
1695	GCF_002703735.1	1001695	Mycobacterium bovis	Contig
1696	GCF_002703765.1	1001696	Mycobacterium bovis	Contig
1697	GCF_002703785.1	1001697	Mycobacterium bovis	Contig
1698	GCF_002703795.1	1001698	Mycobacterium bovis	Contig
1699	GCF_002703825.1	1001699	Mycobacterium bovis	Contig
1700	GCF_002703835.1	1001700	Mycobacterium bovis	Contig
1701	GCF_002703875.1	1001701	Mycobacterium bovis	Contig
1702	GCF_002703885.1	1001702	Mycobacterium bovis	Contig
1703	GCF_002703895.1	1001703	Mycobacterium bovis	Contig
1704	GCF_002703945.1	1001704	Mycobacterium bovis	Contig
1705	GCF_002703955.1	1001705	Mycobacterium bovis	Contig
1706	GCF_002703985.1	1001706	Mycobacterium bovis	Contig
1707	GCF_002703995.1	1001707	Mycobacterium bovis	Contig
1708	GCF_002704025.1	1001708	Mycobacterium bovis	Contig
1709	GCF_002704035.1	1001709	Mycobacterium bovis	Contig
1710	GCF_002704055.1	1001710	Mycobacterium bovis	Contig
1711	GCF_002723535.1	1001711	Mycobacterium bovis	Contig
1712	GCF_002723545.1	1001712	Mycobacterium bovis	Contig
1713	GCF_002086575.1	1001713	Mycobacterium branderi	Contig
1714	GCF_001570425.1	1001714	Mycobacterium brisbanense	Scaffold
1715	GCF_002553575.1	1001715	Mycobacterium brumae	Contig
1716	GCF_900073015.1	1001716	Mycobacterium brumae	Contig
1717	GCF_001570445.1	1001717	Mycobacterium canariasense	Scaffold
1718	GCF_002101555.1	1001718	Mycobacterium canariasense	Contig
1719	GCF_000253375.1	1001719	Mycobacterium canettii	Complete Genome
1720	GCF_000328785.1	1001720	Mycobacterium canettii	Chromosome
1721	GCF_000328805.1	1001721	Mycobacterium canettii	Chromosome
1722	GCF_000328825.1	1001722	Mycobacterium canettii	Chromosome
1723	GCF_000328845.1	1001723	Mycobacterium canettii	Chromosome
1724	GCF_000343875.1	1001724	Mycobacterium canettii	Contig
1725	GCF_000343895.1	1001725	Mycobacterium canettii	Contig
1726	GCF_000343915.1	1001726	Mycobacterium canettii	Contig
1727	GCF_000343935.1	1001727	Mycobacterium canettii	Contig
1728	GCF_001369315.1	1001728	Mycobacterium caprae	Scaffold
1729	GCF_001941665.1	1001729	Mycobacterium caprae	Chromosome
1730	GCF_000974705.1	1001730	Mycobacterium celatum	Contig
1731	GCF_002101595.1	1001731	Mycobacterium celatum	Contig
1732	GCF_002742165.1	1001732	Mycobacterium celatum	Contig
1733	GCF_002086175.1	1001733	Mycobacterium celeriflavum	Contig
1734	GCF_000971805.1	1001734	Mycobacterium chelonae	Chromosome
1735	GCF_001632805.1	1001735	Mycobacterium chelonae	Complete Genome
1736	GCF_001853535.1	1001736	Mycobacterium chelonae	Contig
1737	GCF_001853545.1	1001737	Mycobacterium chelonae	Contig
1738	GCF_001853585.1	1001738	Mycobacterium chelonae	Contig
1739	GCF_001853605.1	1001739	Mycobacterium chelonae	Contig
1740	GCF_001853615.1	1001740	Mycobacterium chelonae	Contig
1741	GCF_001853665.1	1001741	Mycobacterium chelonae	Contig
1742	GCF_001853685.1	1001742	Mycobacterium chelonae	Contig
1743	GCF_001853695.1	1001743	Mycobacterium chelonae	Contig
1744	GCF_001853715.1	1001744	Mycobacterium chelonae	Contig
1745	GCF_001853745.1	1001745	Mycobacterium chelonae	Contig
1746	GCF_001853775.1	1001746	Mycobacterium chelonae	Contig
1747	GCF_001853805.1	1001747	Mycobacterium chelonae	Contig
1748	GCF_001853845.1	1001748	Mycobacterium chelonae	Contig
1749	GCF_001853865.1	1001749	Mycobacterium chelonae	Contig
1750	GCF_001853885.1	1001750	Mycobacterium chelonae	Contig
1751	GCF_001853895.1	1001751	Mycobacterium chelonae	Contig
1752	GCF_001853925.1	1001752	Mycobacterium chelonae	Contig
1753	GCF_001853945.1	1001753	Mycobacterium chelonae	Contig
1754	GCF_001853965.1	1001754	Mycobacterium chelonae	Contig
1755	GCF_001853985.1	1001755	Mycobacterium chelonae	Contig
1756	GCF_001853995.1	1001756	Mycobacterium chelonae	Contig
1757	GCF_001854015.1	1001757	Mycobacterium chelonae	Contig
1758	GCF_001854035.1	1001758	Mycobacterium chelonae	Contig
1759	GCF_001942545.1	1001759	Mycobacterium chelonae	Contig
1760	GCF_001942555.1	1001760	Mycobacterium chelonae	Contig
1761	GCF_001942575.1	1001761	Mycobacterium chelonae	Contig
1762	GCF_002013305.1	1001762	Mycobacterium chelonae	Contig
1763	GCF_002013315.1	1001763	Mycobacterium chelonae	Contig
1764	GCF_002013455.1	1001764	Mycobacterium chelonae	Contig
1765	GCF_002013485.1	1001765	Mycobacterium chelonae	Contig
1766	GCF_002013515.1	1001766	Mycobacterium chelonae	Contig
1767	GCF_002013535.1	1001767	Mycobacterium chelonae	Contig
1768	GCF_002013595.1	1001768	Mycobacterium chelonae	Contig
1769	GCF_002013635.1	1001769	Mycobacterium chelonae	Contig
1770	GCF_002013675.1	1001770	Mycobacterium chelonae	Contig
1771	GCF_002013725.1	1001771	Mycobacterium chelonae	Contig
1772	GCF_002013815.1	1001772	Mycobacterium chelonae	Contig
1773	GCF_002013825.1	1001773	Mycobacterium chelonae	Contig
1774	GCF_002013855.1	1001774	Mycobacterium chelonae	Contig
1775	GCF_002102055.1	1001775	Mycobacterium chelonae	Contig
1776	GCF_001307335.1	1001776	Mycobacterium chimaera	Contig
1777	GCF_001307395.1	1001777	Mycobacterium chimaera	Contig
1778	GCF_001307415.1	1001778	Mycobacterium chimaera	Contig
1779	GCF_001750065.2	1001779	Mycobacterium chimaera	Complete Genome
1780	GCF_001901205.1	1001780	Mycobacterium chimaera	Contig
1781	GCF_001938095.1	1001781	Mycobacterium chimaera	Contig
1782	GCF_002101575.1	1001782	Mycobacterium chimaera	Contig
1783	GCF_002166795.1	1001783	Mycobacterium chimaera	Complete Genome
1784	GCF_002219245.1	1001784	Mycobacterium chimaera	Complete Genome
1785	GCF_002219265.1	1001785	Mycobacterium chimaera	Complete Genome
1786	GCF_002219285.1	1001786	Mycobacterium chimaera	Complete Genome
1787	GCF_002240155.1	1001787	Mycobacterium chimaera	Complete Genome
1788	GCF_002287605.1	1001788	Mycobacterium chimaera	Complete Genome
1789	GCF_002292625.1	1001789	Mycobacterium chimaera	Contig
1790	GCF_002292645.1	1001790	Mycobacterium chimaera	Contig
1791	GCF_900116695.1	1001791	Mycobacterium chimaera	Complete Genome
1792	GCF_001044235.1	1001792	Mycobacterium chlorophenolicum	Scaffold
1793	GCF_001552315.1	1001793	Mycobacterium chlorophenolicum	Contig
1794	GCF_000266905.1	1001794	Mycobacterium chubuense	Complete Genome
1795	GCF_001044255.1	1001795	Mycobacterium chubuense	Scaffold
1796	GCF_002086595.1	1001796	Mycobacterium chubuense	Contig
1797	GCF_000222105.3	1001797	Mycobacterium colombiense	Contig
1798	GCF_001665835.1	1001798	Mycobacterium colombiense	Contig
1799	GCF_001667905.1	1001799	Mycobacterium colombiense	Contig
1800	GCF_001672755.1	1001800	Mycobacterium colombiense	Contig
1801	GCF_001673005.1	1001801	Mycobacterium colombiense	Contig
1802	GCF_001673015.1	1001802	Mycobacterium colombiense	Contig
1803	GCF_001673075.1	1001803	Mycobacterium colombiense	Contig
1804	GCF_001673085.1	1001804	Mycobacterium colombiense	Contig
1805	GCF_001673175.1	1001805	Mycobacterium colombiense	Contig
1806	GCF_001673195.1	1001806	Mycobacterium colombiense	Contig
1807	GCF_001673505.1	1001807	Mycobacterium colombiense	Contig
1808	GCF_001953985.1	1001808	Mycobacterium colombiense	Contig
1809	GCF_001954055.1	1001809	Mycobacterium colombiense	Contig
1810	GCF_001954075.1	1001810	Mycobacterium colombiense	Contig
1811	GCF_001954115.1	1001811	Mycobacterium colombiense	Contig
1812	GCF_002105755.1	1001812	Mycobacterium colombiense	Complete Genome
1813	GCF_900161855.1	1001813	Mycobacterium colombiense	Scaffold
1814	GCF_001077745.1	1001814	Mycobacterium conceptionense	Contig
1815	GCF_001665335.1	1001815	Mycobacterium conceptionense	Contig
1816	GCF_001667225.1	1001816	Mycobacterium conceptionense	Contig
1817	GCF_001667235.1	1001817	Mycobacterium conceptionense	Contig
1818	GCF_001667305.1	1001818	Mycobacterium conceptionense	Contig
1819	GCF_001667965.1	1001819	Mycobacterium conceptionense	Contig
1820	GCF_001673265.1	1001820	Mycobacterium conceptionense	Contig
1821	GCF_001954125.1	1001821	Mycobacterium conceptionense	Contig
1822	GCF_001954205.1	1001822	Mycobacterium conceptionense	Contig
1823	GCF_001954235.1	1001823	Mycobacterium conceptionense	Contig
1824	GCF_002102065.1	1001824	Mycobacterium conceptionense	Contig
1825	GCF_002102105.1	1001825	Mycobacterium confluentis	Contig
1826	GCF_002102095.1	1001826	Mycobacterium conspicuum	Contig
1827	GCF_000613185.1	1001827	Mycobacterium cosmeticum	Contig
1828	GCF_001907655.1	1001828	Mycobacterium diernhoferi	Scaffold
1829	GCF_002024975.1	1001829	Mycobacterium diernhoferi	Scaffold
1830	GCF_002553495.1	1001830	Mycobacterium diernhoferi	Contig
1831	GCF_002157835.1	1001831	Mycobacterium dioxanotrophicus	Complete Genome
1832	GCF_002102115.1	1001832	Mycobacterium doricum	Contig
1833	GCF_002553585.1	1001833	Mycobacterium duvalii	Contig
1834	GCF_001005175.1	1001834	Mycobacterium elephantis	Contig
1835	GCF_002086605.1	1001835	Mycobacterium elephantis	Contig
1836	GCF_002101585.1	1001836	Mycobacterium engbaekii	Contig
1837	GCF_001373515.1	1001837	Mycobacterium europaeum	Contig
1838	GCF_002102155.1	1001838	Mycobacterium europaeum	Contig
1839	GCF_002101995.1	1001839	Mycobacterium fallax	Contig
1840	GCF_000723385.1	1001840	Mycobacterium farcinogenes	Scaffold
1841	GCF_001722335.1	1001841	Mycobacterium flavescens	Scaffold
1842	GCF_002101635.1	1001842	Mycobacterium florentinum	Contig
1843	GCF_000611915.1	1001843	Mycobacterium fortuitum	Contig
1844	GCF_001307545.1	1001844	Mycobacterium fortuitum	Complete Genome
1845	GCF_001665315.1	1001845	Mycobacterium fortuitum	Contig
1846	GCF_001665415.1	1001846	Mycobacterium fortuitum	Contig
1847	GCF_001665455.1	1001847	Mycobacterium fortuitum	Contig
1848	GCF_001665545.1	1001848	Mycobacterium fortuitum	Contig
1849	GCF_001665795.1	1001849	Mycobacterium fortuitum	Contig
1850	GCF_001666795.1	1001850	Mycobacterium fortuitum	Contig
1851	GCF_001666985.1	1001851	Mycobacterium fortuitum	Contig
1852	GCF_001667345.1	1001852	Mycobacterium fortuitum	Contig
1853	GCF_001667445.1	1001853	Mycobacterium fortuitum	Contig
1854	GCF_001672835.1	1001854	Mycobacterium fortuitum	Contig
1855	GCF_001672845.1	1001855	Mycobacterium fortuitum	Contig
1856	GCF_001672855.1	1001856	Mycobacterium fortuitum	Contig
1857	GCF_001673275.1	1001857	Mycobacterium fortuitum	Contig
1858	GCF_001673325.1	1001858	Mycobacterium fortuitum	Contig
1859	GCF_001673485.1	1001859	Mycobacterium fortuitum	Contig
1860	GCF_001954035.1	1001860	Mycobacterium fortuitum	Contig
1861	GCF_001954145.1	1001861	Mycobacterium fortuitum	Contig
1862	GCF_001570465.1	1001862	Mycobacterium fortuitum subsp. acetamidolyticum	Scaffold
1863	GCF_000295855.1	1001863	Mycobacterium fortuitum subsp. fortuitum	Scaffold
1864	GCF_001050075.1	1001864	Mycobacterium fortuitum subsp. fortuitum	Scaffold
1865	GCF_002102185.1	1001865	Mycobacterium fragae	Contig
1866	GCF_001853795.1	1001866	Mycobacterium franklinii	Contig
1867	GCF_002013295.1	1001867	Mycobacterium franklinii	Contig
1868	GCF_002013715.1	1001868	Mycobacterium franklinii	Contig
1869	GCF_002013895.1	1001869	Mycobacterium franklinii	Contig
1870	GCF_002086225.1	1001870	Mycobacterium franklinii	Contig
1871	GCF_000521195.1	1001871	Mycobacterium gastri	Contig
1872	GCF_002102175.1	1001872	Mycobacterium gastri	Contig
1873	GCF_000526915.1	1001873	Mycobacterium genavense	Contig
1874	GCF_000016365.1	1001874	Mycobacterium gilvum	Complete Genome
1875	GCF_000184435.1	1001875	Mycobacterium gilvum	Complete Genome
1876	GCF_001187505.1	1001876	Mycobacterium goodii	Complete Genome
1877	GCF_001417955.2	1001877	Mycobacterium gordonae	Contig
1878	GCF_001673255.1	1001878	Mycobacterium gordonae	Contig
1879	GCF_001673475.1	1001879	Mycobacterium gordonae	Contig
1880	GCF_001675225.1	1001880	Mycobacterium gordonae	Contig
1881	GCF_001722405.1	1001881	Mycobacterium gordonae	Scaffold
1882	GCF_002101675.1	1001882	Mycobacterium gordonae	Contig
1883	GCF_001766635.1	1001883	Mycobacterium grossiae	Contig
1884	GCF_000340435.2	1001884	Mycobacterium haemophilum	Complete Genome
1885	GCF_001021405.1	1001885	Mycobacterium haemophilum	Contig
1886	GCF_001021415.1	1001886	Mycobacterium haemophilum	Contig
1887	GCF_001021435.1	1001887	Mycobacterium haemophilum	Contig
1888	GCF_001021485.1	1001888	Mycobacterium haemophilum	Contig
1889	GCF_000300375.1	1001889	Mycobacterium hassiacum	Contig
1890	GCF_000379865.1	1001890	Mycobacterium hassiacum	Scaffold
1891	GCF_001077755.1	1001891	Mycobacterium heckeshornense	Contig
1892	GCF_001881585.2	1001892	Mycobacterium heckeshornense	Contig
1893	GCF_002086215.1	1001893	Mycobacterium heidelbergense	Contig
1894	GCF_001021505.1	1001894	Mycobacterium heraklionense	Scaffold
1895	GCF_001666995.1	1001895	Mycobacterium heraklionense	Contig
1896	GCF_001672655.1	1001896	Mycobacterium heraklionense	Contig
1897	GCF_001673105.1	1001897	Mycobacterium heraklionense	Contig
1898	GCF_001673575.1	1001898	Mycobacterium heraklionense	Contig
1899	GCF_001953995.1	1001899	Mycobacterium heraklionense	Contig
1900	GCF_002101655.1	1001900	Mycobacterium hiberniae	Contig
1901	GCF_001722355.1	1001901	Mycobacterium holsaticum	Contig
1902	GCF_900078665.2	1001902	Mycobacterium houstonense	Scaffold
1903	GCF_900078685.2	1001903	Mycobacterium icosiumassiliensis	Scaffold
1904	GCF_000878425.1	1001904	Mycobacterium immunogenum	Scaffold
1905	GCF_001296245.1	1001905	Mycobacterium immunogenum	Contig
1906	GCF_001296255.1	1001906	Mycobacterium immunogenum	Contig
1907	GCF_001296265.1	1001907	Mycobacterium immunogenum	Contig
1908	GCF_001296275.1	1001908	Mycobacterium immunogenum	Contig
1909	GCF_001296325.1	1001909	Mycobacterium immunogenum	Contig
1910	GCF_001296335.1	1001910	Mycobacterium immunogenum	Contig
1911	GCF_001296345.1	1001911	Mycobacterium immunogenum	Contig
1912	GCF_001296385.1	1001912	Mycobacterium immunogenum	Contig
1913	GCF_001296405.1	1001913	Mycobacterium immunogenum	Contig
1914	GCF_001296415.1	1001914	Mycobacterium immunogenum	Contig
1915	GCF_001296425.1	1001915	Mycobacterium immunogenum	Contig
1916	GCF_001605725.1	1001916	Mycobacterium immunogenum	Complete Genome
1917	GCF_001655155.1	1001917	Mycobacterium immunogenum	Scaffold
1918	GCF_001677135.1	1001918	Mycobacterium immunogenum	Complete Genome
1919	GCF_002013555.1	1001919	Mycobacterium immunogenum	Contig
1920	GCF_002101665.1	1001920	Mycobacterium immunogenum	Contig
1921	GCF_000298095.1	1001921	Mycobacterium indicus pranii	Complete Genome
1922	GCF_002086255.1	1001922	Mycobacterium insubricum	Contig
1923	GCF_002102225.1	1001923	Mycobacterium interjectum	Contig
1924	GCF_900078675.2	1001924	Mycobacterium interjectum	Scaffold
1925	GCF_001722345.1	1001925	Mycobacterium intermedium	Scaffold
1926	GCF_002024965.1	1001926	Mycobacterium intermedium	Contig
1927	GCF_002086275.1	1001927	Mycobacterium intermedium	Contig
1928	GCF_000172115.1	1001928	Mycobacterium intracellulare	Contig
1929	GCF_000277125.1	1001929	Mycobacterium intracellulare	Complete Genome
1930	GCF_000277145.1	1001930	Mycobacterium intracellulare	Complete Genome
1931	GCF_000309055.1	1001931	Mycobacterium intracellulare	Contig
1932	GCF_000523795.1	1001932	Mycobacterium intracellulare	Contig
1933	GCF_000524015.1	1001933	Mycobacterium intracellulare	Contig
1934	GCF_000767485.1	1001934	Mycobacterium intracellulare	Complete Genome
1935	GCF_001667355.1	1001935	Mycobacterium intracellulare	Contig
1936	GCF_001667655.1	1001936	Mycobacterium intracellulare	Contig
1937	GCF_001667705.1	1001937	Mycobacterium intracellulare	Contig
1938	GCF_002285675.1	1001938	Mycobacterium intracellulare	Complete Genome
1939	GCF_002285695.1	1001939	Mycobacterium intracellulare	Complete Genome
1940	GCF_002292525.1	1001940	Mycobacterium intracellulare	Contig
1941	GCF_002292535.1	1001941	Mycobacterium intracellulare	Contig
1942	GCF_000455165.1	1001942	Mycobacterium iranicum	Scaffold
1943	GCF_001650495.1	1001943	Mycobacterium iranicum	Contig
1944	GCF_002101705.1	1001944	Mycobacterium iranicum	Contig
1945	GCF_000157895.3	1001945	Mycobacterium kansasii	Complete Genome
1946	GCF_000523615.1	1001946	Mycobacterium kansasii	Contig
1947	GCF_000524055.1	1001947	Mycobacterium kansasii	Contig
1948	GCF_000524095.1	1001948	Mycobacterium kansasii	Contig
1949	GCF_000715375.1	1001949	Mycobacterium kansasii	Contig
1950	GCF_000831305.1	1001950	Mycobacterium kansasii	Complete Genome
1951	GCF_001632885.1	1001951	Mycobacterium kansasii	Contig
1952	GCF_001632895.1	1001952	Mycobacterium kansasii	Scaffold
1953	GCF_001632905.1	1001953	Mycobacterium kansasii	Scaffold
1954	GCF_001632915.1	1001954	Mycobacterium kansasii	Contig
1955	GCF_001632965.1	1001955	Mycobacterium kansasii	Contig
1956	GCF_001632975.1	1001956	Mycobacterium kansasii	Scaffold
1957	GCF_002003585.1	1001957	Mycobacterium kansasii	Contig
1958	GCF_002003625.1	1001958	Mycobacterium kansasii	Contig
1959	GCF_002085625.1	1001959	Mycobacterium kansasii	Chromosome
1960	GCF_002085645.1	1001960	Mycobacterium kansasii	Chromosome
1961	GCF_002085775.1	1001961	Mycobacterium kansasii	Chromosome
1962	GCF_002085795.1	1001962	Mycobacterium kansasii	Chromosome
1963	GCF_002085815.1	1001963	Mycobacterium kansasii	Chromosome
1964	GCF_002085835.1	1001964	Mycobacterium kansasii	Chromosome
1965	GCF_002086895.1	1001965	Mycobacterium kansasii	Scaffold
1966	GCF_002705785.1	1001966	Mycobacterium kansasii	Scaffold
1967	GCF_002705825.1	1001967	Mycobacterium kansasii	Scaffold
1968	GCF_002705835.1	1001968	Mycobacterium kansasii	Scaffold
1969	GCF_002705865.1	1001969	Mycobacterium kansasii	Scaffold
1970	GCF_002705885.1	1001970	Mycobacterium kansasii	Scaffold
1971	GCF_002705895.1	1001971	Mycobacterium kansasii	Scaffold
1972	GCF_002705925.1	1001972	Mycobacterium kansasii	Scaffold
1973	GCF_002705935.1	1001973	Mycobacterium kansasii	Scaffold
1974	GCF_002705965.1	1001974	Mycobacterium kansasii	Scaffold
1975	GCF_001050035.1	1001975	Mycobacterium komanii	Contig
1976	GCF_002104795.1	1001976	Mycobacterium koreense	Contig
1977	GCF_002101745.1	1001977	Mycobacterium kubicae	Contig
1978	GCF_001679965.1	1001978	Mycobacterium kumamotonense	Scaffold
1979	GCF_002086285.1	1001979	Mycobacterium kumamotonense	Contig
1980	GCF_000759695.1	1001980	Mycobacterium kyorinense	Contig
1981	GCF_001439515.1	1001981	Mycobacterium kyorinense	Contig
1982	GCF_001672775.1	1001982	Mycobacterium kyorinense	Contig
1983	GCF_002101735.1	1001983	Mycobacterium kyorinense	Contig
1984	GCF_002102215.1	1001984	Mycobacterium lacus	Contig
1985	GCF_002245535.1	1001985	Mycobacterium lehmannii	Contig
1986	GCF_001373395.1	1001986	Mycobacterium lentiflavum	Contig
1987	GCF_000026685.1	1001987	Mycobacterium leprae	Complete Genome
1988	GCF_000195855.1	1001988	Mycobacterium leprae	Complete Genome
1989	GCF_001648835.1	1001989	Mycobacterium leprae	Scaffold
1990	GCF_001653495.1	1001990	Mycobacterium leprae	Scaffold
1991	GCF_000966355.1	1001991	Mycobacterium lepromatosis	Scaffold
1992	GCF_000026445.2	1001992	Mycobacterium liflandii	Complete Genome
1993	GCF_002007745.1	1001993	Mycobacterium litorale	Complete Genome
1994	GCF_000878195.1	1001994	Mycobacterium llatzerense	Contig
1995	GCF_001865165.1	1001995	Mycobacterium llatzerense	Contig
1996	GCF_002102265.1	1001996	Mycobacterium longobardum	Contig
1997	GCF_000233935.1	1001997	Mycobacterium mageritense	Contig
1998	GCF_000612825.1	1001998	Mycobacterium mageritense	Contig
1999	GCF_001050015.1	1001999	Mycobacterium malmesburyense	Scaffold
2000	GCF_001686665.1	1002000	Mycobacterium malmoense	Contig
2001	GCF_001686725.1	1002001	Mycobacterium malmoense	Contig
2002	GCF_001686735.1	1002002	Mycobacterium malmoense	Contig
2003	GCF_001686745.1	1002003	Mycobacterium malmoense	Contig
2004	GCF_001686825.1	1002004	Mycobacterium malmoense	Contig
2005	GCF_001870845.1	1002005	Mycobacterium malmoense	Contig
2006	GCF_002086305.1	1002006	Mycobacterium malmoense	Contig
2007	GCF_002086335.1	1002007	Mycobacterium mantenii	Contig
2008	GCF_000018345.1	1002008	Mycobacterium marinum	Complete Genome
2009	GCF_000419315.1	1002009	Mycobacterium marinum	Contig
2010	GCF_000419335.1	1002010	Mycobacterium marinum	Contig
2011	GCF_000723425.2	1002011	Mycobacterium marinum	Complete Genome
2012	GCF_002249865.1	1002012	Mycobacterium marinum	Scaffold
2013	GCF_002086345.1	1002013	Mycobacterium marseillense	Contig
2014	GCF_002285715.1	1002014	Mycobacterium marseillense	Complete Genome
2015	GCF_002086405.1	1002015	Mycobacterium minnesotense	Contig
2016	GCF_002086655.1	1002016	Mycobacterium monacense	Contig
2017	GCF_002086395.1	1002017	Mycobacterium moriokaense	Contig
[truncated: 5,531 more rows]
